# Supplementary material for: A MYST family histone acetyltransferase, MoSAS3, is required for development and pathogenicity in the rice blast fungus
Source: Mol Plant Pathol. 2019 Jul 30;20(11):1491–505. doi: 10.1111/mpp.12856 (PMC6804344; doi:10.1111/mpp.12856)
Supplement: Supplementary file 10 — Table S1 List of up‐regulated genes in ΔMosas3. [file MPP-20-1491-s010.csv]

Table S1. List of up-regulated genes in _Mosas3
Gene	_Mosas3	WT	p_value	q_value	Fold-change
MGG_00019	13.829	1	5.00E-05	0.000165988	13.829
MGG_00032	8.82679	2.93984	5.00E-05	0.000165988	3.002472924
MGG_00109	28.3525	12.0956	5.00E-05	0.000165988	2.344034194
MGG_00110	404.076	18.2236	5.00E-05	0.000165988	22.17322593
MGG_00112	57.1008	4.1403	5.00E-05	0.000165988	13.79146439
MGG_00117	16.8403	6.78489	5.00E-05	0.000165988	2.482029922
MGG_00119	203.379	69.5567	5.00E-05	0.000165988	2.923931124
MGG_00148	15.5073	6.33503	0.0057	0.0131344	2.447865282
MGG_00176	53.3694	12.925	5.00E-05	0.000165988	4.129160542
MGG_00178	66.6098	24.4957	5.00E-05	0.000165988	2.719244602
MGG_00204	8.46649	4.03069	5.00E-05	0.000165988	2.100506365
MGG_00205	10.42847	5.10859	5.00E-05	0.000165988	2.041359749
MGG_00208	9.9257	4.92802	0.01735	0.0352056	2.014135495
MGG_00225	68.1781	2.05162	5.00E-05	0.000165988	33.23134889
MGG_00226	35.7158	7.74214	5.00E-05	0.000165988	4.613168969
MGG_00287	191.513	56.183	5.00E-05	0.000165988	3.408735739
MGG_00319	2.8445	1.417572	5.00E-05	0.000165988	2.006600017
MGG_00339	3.78951	1.31009	0.0244	0.0472798	2.892557
MGG_00402	35.6081	5.10246	5.00E-05	0.000165988	6.978614237
MGG_00458	98.3888	37.7103	5.00E-05	0.000165988	2.609069671
MGG_00473	89.9428	33.7392	5.00E-05	0.000165988	2.665824916
MGG_00477	15.4919	5.61541	5.00E-05	0.000165988	2.758819035
MGG_00486	24.724	11.139	5.00E-05	0.000165988	2.219588832
MGG_00494	132.576	59.4509	5.00E-05	0.000165988	2.230008293
MGG_00518	96.4055	36.7657	5.00E-05	0.000165988	2.622158697
MGG_00532	189.837	50.9059	5.00E-05	0.000165988	3.729174811
MGG_00555	38.9183	13.3773	5.00E-05	0.000165988	2.909279152
MGG_00563	11.9702	1.385825	5.00E-05	0.000165988	8.637598542
MGG_00567	76.7839	21.4986	5.00E-05	0.000165988	3.571576754
MGG_00575	27.1867	12.3235	5.00E-05	0.000165988	2.206085933
MGG_00578	50.8636	3.06514	5.00E-05	0.000165988	16.59421756
MGG_00587	185.058	66.4768	5.00E-05	0.000165988	2.783798257
MGG_00589	6.03088	3.01221	0.0031	0.00760222	2.002144605
MGG_00593	11.2706	3.64325	5.00E-05	0.000165988	3.093556577
MGG_00625	5.81417	2.7456	5.00E-05	0.000165988	2.117631847
MGG_00631	15.4024	7.37704	0.0019	0.00487114	2.087883487
MGG_00649	141.917	59.6335	5.00E-05	0.000165988	2.379820068
MGG_00653	2.50998	1.158307	0.00625	0.014234	2.166938471
MGG_00667	19.8738	8.48605	0.0067	0.0151405	2.341937651
MGG_00704	24.5062	10.68771	5.00E-05	0.000165988	2.292932724
MGG_00718	25.1539	10.66066	5.00E-05	0.000165988	2.359506822
MGG_00730	13.3706	5.62894	5.00E-05	0.000165988	2.375331768
MGG_00731	25.2666	12.1073	5.00E-05	0.000165988	2.086889728
MGG_00743	9.1578	4.18197	5.00E-05	0.000165988	2.189829195
MGG_00755	8.84627	3.09125	5.00E-05	0.000165988	2.861712899
MGG_00757	26.4738	10.63027	5.00E-05	0.000165988	2.490416518
MGG_00768	23.0686	2.56763	2.00E-04	0.000610957	8.984394169
MGG_00769	70.5887	34.8066	5.00E-05	0.000165988	2.028026294
MGG_00775	54.4928	20.5595	5.00E-05	0.000165988	2.650492473
MGG_00780	26.1953	8.77145	5.00E-05	0.000165988	2.986427558
MGG_00827	5.80139	1.218389	0.0117	0.0249131	4.76152526
MGG_00833	23.0593	7.47258	5.00E-05	0.000165988	3.08585522
MGG_00838	24.5906	8.88455	5.00E-05	0.000165988	2.767793529
MGG_00841	12.9674	5.29852	5.00E-05	0.000165988	2.44736266
MGG_00864	44.9881	19.981	5.00E-05	0.000165988	2.251543967
MGG_00866	8.44884	3.80078	5.00E-05	0.000165988	2.222922663
MGG_00867	107.471	47.0031	5.00E-05	0.000165988	2.286466212
MGG_00877	18.504	8.25621	5.00E-05	0.000165988	2.241222062
MGG_00881	18.7318	9.25453	5.00E-05	0.000165988	2.024068213
MGG_00924	20.0027	8.30531	5.00E-05	0.000165988	2.408423045
MGG_00929	11.6103	4.05496	5.00E-05	0.000165988	2.863234163
MGG_00949	55.878	24.8136	5.00E-05	0.000165988	2.251910243
MGG_00952	61.0381	21.769	5.00E-05	0.000165988	2.803900041
MGG_00961	38.5332	16.5483	5.00E-05	0.000165988	2.328529214
MGG_00970	89.9586	29.6228	5.00E-05	0.000165988	3.036802733
MGG_00993	28.2747	10.55326	5.00E-05	0.000165988	2.679238453
MGG_01003	20.842	8.54949	5.00E-05	0.000165988	2.437806232
MGG_01007	10.4493	3.69663	1.00E-04	0.000319852	2.826709733
MGG_01017	8.65338	2.78135	5.00E-05	0.000165988	3.111215777
MGG_01025	4.58205	1.412792	5.00E-05	0.000165988	3.243258739
MGG_01036	40.9984	19.0834	5.00E-05	0.000165988	2.148380268
MGG_01050	26.4005	12.1228	5.00E-05	0.000165988	2.177755964
MGG_01077	23.6974	8.42972	5.00E-05	0.000165988	2.81117285
MGG_01094	16.2319	4.63024	5.00E-05	0.000165988	3.505628218
MGG_01099	62.633	17.7929	5.00E-05	0.000165988	3.520111955
MGG_01109	52.0582	21.683	0.00465	0.0109194	2.400876263
MGG_01129	24.4561	5.2664	0.00265	0.00659612	4.64379842
MGG_01149	7.26897	1.359419	5.00E-05	0.000165988	5.347115201
MGG_01152	5.58524	1.293472	0.00645	0.0146404	4.318021573
MGG_01163	5.14535	1.441643	5.00E-05	0.000165988	3.569087493
MGG_01196	6.4653	3.11341	5.00E-05	0.000165988	2.076597685
MGG_01198	25.1329	7.66202	5.00E-05	0.000165988	3.28019243
MGG_01224	11.746	3.58872	0.00135	0.00357073	3.273033282
MGG_01231	6.41824	2.4985	0.00025	0.000752266	2.568837302
MGG_01233	58.666	27.7503	5.00E-05	0.000165988	2.114067235
MGG_01243	84.4896	34.5027	5.00E-05	0.000165988	2.448782269
MGG_01258	24.3951	11.3516	5.00E-05	0.000165988	2.149045069
MGG_01260	45.3629	9.91994	5.00E-05	0.000165988	4.572900643
MGG_01265	9.73164	4.11087	5.00E-05	0.000165988	2.367294514
MGG_01266	13.2971	6.22053	6.00E-04	0.00169503	2.137615284
MGG_01279	10.75042	1.873798	0.0129	0.0271124	5.737235284
MGG_01308	22.4668	9.76555	5.00E-05	0.000165988	2.300617989
MGG_01329	20.7135	8.23945	5.00E-05	0.000165988	2.513942071
MGG_01331	19.636	9.77754	5.00E-05	0.000165988	2.00827611
MGG_01341	17.913	6.76083	5.00E-05	0.000165988	2.649526759
MGG_01353	32.133	3.66077	5.00E-05	0.000165988	8.77766153
MGG_01355	13.4569	3.83787	5.00E-05	0.000165988	3.506345968
MGG_01388	11.8897	3.04685	3.00E-04	0.000894424	3.902292532
MGG_01482	5.23388	2.40601	0.00015	0.000467114	2.17533593
MGG_01485	9.29729	3.19507	5.00E-05	0.000165988	2.909886168
MGG_01510	8.56512	2.5407	0.0097	0.0211143	3.371165427
MGG_01512	16.9782	7.09063	5.00E-05	0.000165988	2.394455782
MGG_01528	41.0365	19.7292	5.00E-05	0.000165988	2.079988038
MGG_01547	23.3165	4.79438	5.00E-05	0.000165988	4.863298278
MGG_01569	111.407	17.6714	5.00E-05	0.000165988	6.304367509
MGG_01584	16.789	7.70407	0.00495	0.0115649	2.179237728
MGG_01654	31.414	11.5241	5.00E-05	0.000165988	2.725939553
MGG_01655	219.809	28.8582	5.00E-05	0.000165988	7.616864531
MGG_01680	31.1944	9.56319	5.00E-05	0.000165988	3.261924107
MGG_01694	10.45956	4.14109	5.00E-05	0.000165988	2.525798763
MGG_01695	13.4036	6.63747	5.00E-05	0.000165988	2.019383892
MGG_01764	52.1206	3.76141	5.00E-05	0.000165988	13.85666545
MGG_01778	60.0612	11.4019	5.00E-05	0.000165988	5.267648374
MGG_01783	13.7396	6.26084	0.01705	0.0346708	2.194529808
MGG_01799	15.2754	6.86283	5.00E-05	0.000165988	2.225816463
MGG_01813	12.6425	6.10132	5.00E-05	0.000165988	2.072092596
MGG_01814	24.3743	8.24415	5.00E-05	0.000165988	2.956557074
MGG_01832	43.6294	18.9628	5.00E-05	0.000165988	2.300788913
MGG_01837	22.3139	8.94937	5.00E-05	0.000165988	2.493348694
MGG_01848	19.5535	8.8656	5.00E-05	0.000165988	2.205547284
MGG_01863	7.13936	3.26697	5.00E-05	0.000165988	2.185315445
MGG_01890	4.83062	1.508728	5.00E-05	0.000165988	3.201783224
MGG_01925	383.831	184.534	5.00E-05	0.000165988	2.080001517
MGG_01983	4.97479	1.357436	5.00E-05	0.000165988	3.664843131
MGG_01993	10.98661	1	5.00E-05	0.000165988	10.98661
MGG_01996	7.16828	3.08046	5.00E-05	0.000165988	2.327016095
MGG_02051	16.836	7.37878	5.00E-05	0.000165988	2.281678001
MGG_02072	95.4962	13.3005	5.00E-05	0.000165988	7.179895493
MGG_02112	9.47486	1.643455	5.00E-05	0.000165988	5.765208053
MGG_02223	3.79021	1.684428	0.0066	0.0149311	2.250146637
MGG_02259	21.385	3.98912	5.00E-05	0.000165988	5.360831462
MGG_02273	416.794	1.911206	1.00E-04	0.000319852	218.0790558
MGG_02287	2.63389	1	5.00E-05	0.000165988	2.63389
MGG_02289	20.5399	7.3721	0.00015	0.000467114	2.786166764
MGG_02294	7.11262	1.109824	0.00165	0.00428484	6.408781933
MGG_02304	3.23049	1.380515	3.00E-04	0.000894424	2.340061499
MGG_02308	48.2008	23.3286	5.00E-05	0.000165988	2.066167708
MGG_02309	15.5713	4.46245	5.00E-05	0.000165988	3.489406044
MGG_02313	4.3327	2.10311	5.00E-05	0.000165988	2.060139508
MGG_02328	6.47078	2.96415	5.00E-05	0.000165988	2.18301368
MGG_02332	2.2655	1	5.00E-05	0.000165988	2.2655
MGG_02355	8.15859	2.05827	5.00E-05	0.000165988	3.963809413
MGG_02371	4.63383	1.227099	0.00375	0.00900896	3.776247882
MGG_02383	27.8557	2.78189	5.00E-05	0.000165988	10.01322842
MGG_02401	10.02609	4.39272	5.00E-05	0.000165988	2.282433208
MGG_02406	24.1699	11.9947	5.00E-05	0.000165988	2.015048313
MGG_02412	41.4376	20.6448	0.00035	0.00103356	2.007168875
MGG_02491	8.23359	3.81199	5.00E-05	0.000165988	2.159919097
MGG_02523	18.7638	9.17966	5.00E-05	0.000165988	2.044062634
MGG_02539	4.94747	2.15802	5.00E-05	0.000165988	2.292596918
MGG_02545	68.772	3.73186	5.00E-05	0.000165988	18.42834404
MGG_02573	168.964	18.7172	5.00E-05	0.000165988	9.027204924
MGG_02574	142.549	19.8159	5.00E-05	0.000165988	7.193667711
MGG_02582	36.7348	12.753	5.00E-05	0.000165988	2.880483024
MGG_02626	17.1604	7.82824	5.00E-05	0.000165988	2.192114703
MGG_02654	220.306	15.3288	5.00E-05	0.000165988	14.37203173
MGG_02709	186.219	19.5417	5.00E-05	0.000165988	9.529314236
MGG_02717	19.0387	2.53702	1.00E-04	0.000319852	7.504355504
MGG_02719	57.0661	27.9299	5.00E-05	0.000165988	2.043190273
MGG_02728	4.51982	2.08481	5.00E-05	0.000165988	2.167976938
MGG_02732	26.1887	10.67134	5.00E-05	0.000165988	2.454115416
MGG_02775	8.16343	1.725749	5.00E-05	0.000165988	4.730369248
MGG_02793	32.6518	12.4982	5.00E-05	0.000165988	2.612520203
MGG_02818	681.168	94.9996	5.00E-05	0.000165988	7.170219664
MGG_02849	6.54439	1.107477	0.0011	0.00296946	5.909278477
MGG_02882	9.69107	3.97915	5.00E-05	0.000165988	2.435462347
MGG_02889	6.15687	1.476326	5.00E-05	0.000165988	4.170400034
MGG_02899	75.2275	21.6405	5.00E-05	0.000165988	3.476236686
MGG_02920	28.8352	14.3902	5.00E-05	0.000165988	2.003808147
MGG_02940	47.8673	22.7714	5.00E-05	0.000165988	2.102079802
MGG_02943	8.16246	3.28011	5.00E-05	0.000165988	2.488471423
MGG_02974	11.8742	5.86947	5.00E-05	0.000165988	2.02304467
MGG_02980	17.3417	7.11572	5.00E-05	0.000165988	2.437097019
MGG_02982	10.4467	4.53073	5.00E-05	0.000165988	2.305743225
MGG_02992	36.425	17.6692	5.00E-05	0.000165988	2.061496842
MGG_02996	8.75903	3.77279	5.00E-05	0.000165988	2.321632002
MGG_03002	2.58321	1.133953	0.011	0.0235773	2.27805738
MGG_03003	36.0151	17.0603	1.00E-04	0.000319852	2.111047285
MGG_03012	9.99189	3.28304	5.00E-05	0.000165988	3.043487134
MGG_03034	14.5159	1.396813	5.00E-05	0.000165988	10.392157
MGG_03038	30.1694	9.00994	5.00E-05	0.000165988	3.34845737
MGG_03044	7.62232	3.64734	0.0251	0.0484258	2.089829849
MGG_03068	9.46003	4.32615	5.00E-05	0.000165988	2.186708736
MGG_03072	28.5824	8.94059	5.00E-05	0.000165988	3.196925483
MGG_03123	12.5637	2.1176	5.00E-05	0.000165988	5.932990178
MGG_03132	27.7191	13.1408	5.00E-05	0.000165988	2.109392122
MGG_03134	32.4642	11.871	5.00E-05	0.000165988	2.734748547
MGG_03139	22.737	4.03344	0.0066	0.0149311	5.637123646
MGG_03168	6.22527	1.570536	5.00E-05	0.000165988	3.963786885
MGG_03176	50.1159	2.01527	5.00E-05	0.000165988	24.86808219
MGG_03177	11.1143	1.367249	1.00E-04	0.000319852	8.128950908
MGG_03178	38.3229	9.4356	5.00E-05	0.000165988	4.06152232
MGG_03183	8.30681	4.00991	1.00E-04	0.000319852	2.071570185
MGG_03213	5.56611	1.994327	1.00E-04	0.000319852	2.790971591
MGG_03250	49.66	23.2358	5.00E-05	0.000165988	2.137219291
MGG_03268	15.2539	5.24008	1.00E-04	0.000319852	2.911005175
MGG_03279	31.4854	11.8175	5.00E-05	0.000165988	2.664302941
MGG_03287	24.4399	2.34226	5.00E-05	0.000165988	10.43432411
MGG_03303	8.15947	3.55383	0.00365	0.00879388	2.295965198
MGG_03304	3.3798	1.620345	0.0041	0.00974484	2.085852087
MGG_03327	368.339	20.5586	5.00E-05	0.000165988	17.91654101
MGG_03333	470.309	139.391	5.00E-05	0.000165988	3.374027018
MGG_03337	4.6891	2.23539	5.00E-05	0.000165988	2.097665284
MGG_03347	451.717	164.741	5.00E-05	0.000165988	2.74198287
MGG_03389	28.7375	12.2306	5.00E-05	0.000165988	2.349639429
MGG_03395	17.4124	1.218444	5.00E-04	0.00143381	14.2906855
MGG_03396	10.85057	3.37485	5.00E-05	0.000165988	3.215126598
MGG_03397	11.7007	1.59554	5.00E-05	0.000165988	7.333379295
MGG_03419	23.7258	10.35244	5.00E-05	0.000165988	2.291807535
MGG_03435	16.5064	6.37886	5.00E-05	0.000165988	2.587672405
MGG_03442	77.9264	38.7435	5.00E-05	0.000165988	2.011341257
MGG_03444	17.9595	4.12496	5.00E-05	0.000165988	4.353860401
MGG_03456	5.29692	2.39935	5.00E-05	0.000165988	2.207647905
MGG_03476	19.9829	7.13505	0.00185	0.00476005	2.800667129
MGG_03488	15.0037	5.15908	5.00E-05	0.000165988	2.908212317
MGG_03499	9.77267	4.04789	0.00675	0.0152318	2.414262739
MGG_03501	5.255	1.906049	0.0058	0.0133347	2.757012018
MGG_03505	8.24571	2.03019	2.00E-04	0.000610957	4.061545964
MGG_03542	21.0482	10.48938	5.00E-05	0.000165988	2.006620029
MGG_03543	9.78725	4.28297	5.00E-05	0.000165988	2.285154928
MGG_03544	3.10135	1.19707	2.00E-04	0.000610957	2.590784165
MGG_03549	12.5671	4.45206	5.00E-05	0.000165988	2.8227607
MGG_03584	5.7122	1.191484	0.00835	0.0184514	4.794189431
MGG_03642	10.05132	4.55855	5.00E-05	0.000165988	2.204937974
MGG_03649	20.4248	8.30706	5.00E-05	0.000165988	2.458727877
MGG_03651	21.7792	5.11911	5.00E-05	0.000165988	4.25448955
MGG_03654	98.7193	29.0376	0.01575	0.0323824	3.399705899
MGG_03662	27.5629	3.18322	5.00E-05	0.000165988	8.65881089
MGG_03695	5.08813	2.14112	0.00215	0.00545525	2.376387124
MGG_03722	3.54126	1.418283	0.0027	0.00671005	2.496864166
MGG_03746	9.15004	1.413553	5.00E-05	0.000165988	6.47307883
MGG_03755	13.8761	3.09597	5.00E-05	0.000165988	4.481987875
MGG_03806	111.34	29.7401	5.00E-05	0.000165988	3.743766833
MGG_03807	45.8501	7.22848	5.00E-05	0.000165988	6.342979437
MGG_03811	3.30405	1.524526	5.00E-05	0.000165988	2.167263792
MGG_03817	61.0397	12.0061	5.00E-05	0.000165988	5.084057271
MGG_03847	24.2924	11.49	5.00E-05	0.000165988	2.114221062
MGG_03854	7.80641	3.65551	5.00E-05	0.000165988	2.13551871
MGG_03858	25.1292	10.9738	5.00E-05	0.000165988	2.289926917
MGG_03868	39.1235	17.2061	5.00E-05	0.000165988	2.273815682
MGG_03888	10.44205	2.56352	5.00E-05	0.000165988	4.073324959
MGG_03914	152.049	27.1532	5.00E-05	0.000165988	5.599671494
MGG_03914	65.5451	1.401644	0.01285	0.0270432	46.76301543
MGG_03937	21.9391	10.90761	5.00E-05	0.000165988	2.011357208
MGG_03941	6.4072	1.589635	0.00595	0.0136466	4.030610801
MGG_03951	16.4495	8.22428	5.00E-05	0.000165988	2.000114296
MGG_03956	12.603	5.497	5.00E-05	0.000165988	2.292705112
MGG_03977	29.2137	3.51741	5.00E-05	0.000165988	8.305457709
MGG_03980	53.4153	21.572	5.00E-05	0.000165988	2.476140367
MGG_03990	13.5911	5.0805	5.00E-05	0.000165988	2.675150084
MGG_03991	12.5809	5.03659	5.00E-05	0.000165988	2.497900365
MGG_04051	8.93673	3.682	5.00E-05	0.000165988	2.427140141
MGG_04071	837.964	4.83552	0.02515	0.048483	173.2934617
MGG_04123	18.1642	6.35161	5.00E-05	0.000165988	2.859778859
MGG_04194	24.1824	9.0785	5.00E-05	0.000165988	2.66369995
MGG_04201	31.2968	11.7867	5.00E-05	0.000165988	2.655263984
MGG_04209	22.5347	10.20157	5.00E-05	0.000165988	2.20894431
MGG_04213	36.735	2.83188	5.00E-05	0.000165988	12.97194796
MGG_04237	100.7986	23.8893	5.00E-05	0.000165988	4.219403666
MGG_04272	2.98828	1.399272	0.00455	0.0107216	2.135596224
MGG_04282	4.19188	1.946665	0.00015	0.000467114	2.153364857
MGG_04344	15.663	3.08492	5.00E-05	0.000165988	5.077279151
MGG_04346	24.6149	4.15366	5.00E-05	0.000165988	5.926074835
MGG_04369	30.125	5.61397	0.00015	0.000467114	5.366077838
MGG_04370	50.0272	8.4004	5.00E-05	0.000165988	5.95533546
MGG_04375	18.4621	5.78873	5.00E-05	0.000165988	3.189317864
MGG_04404	64.9195	1.753995	5.00E-05	0.000165988	37.01236321
MGG_04440	23.3987	11.0737	5.00E-05	0.000165988	2.112997462
MGG_04501	10.93383	4.2284	5.00E-05	0.000165988	2.585807871
MGG_04505	18.4105	7.00338	5.00E-05	0.000165988	2.628802093
MGG_04522	13.5747	1.958216	5.00E-05	0.000165988	6.932177043
MGG_04556	79.5578	31.8239	5.00E-05	0.000165988	2.499938725
MGG_04564	27.8492	12.8962	5.00E-05	0.000165988	2.159488842
MGG_04568	4.72565	2.16145	0.00145	0.00381052	2.186333249
MGG_04575	19.5249	9.21109	5.00E-05	0.000165988	2.119716559
MGG_04585	7.27358	3.41138	3.00E-04	0.000894424	2.132151798
MGG_04595	22.4619	3.79626	0.0032	0.00782058	5.916849742
MGG_04595	22.1478	4.83338	5.00E-05	0.000165988	4.582259206
MGG_04600	12.26	5.93259	5.00E-05	0.000165988	2.066551034
MGG_04611	9.44832	3.4341	5.00E-05	0.000165988	2.751323491
MGG_04632	25.8401	1.212907	0.00015	0.000467114	21.30427147
MGG_04637	37.8955	15.8395	5.00E-05	0.000165988	2.392468197
MGG_04673	5.64541	2.22979	0.00025	0.000752266	2.531812413
MGG_04678	12.1937	4.67804	5.00E-05	0.000165988	2.606583099
MGG_04682	83.2054	19.6378	5.00E-05	0.000165988	4.237002108
MGG_04683	173.834	85.1704	5.00E-05	0.000165988	2.041014249
MGG_04720	32.7151	15.3289	5.00E-05	0.000165988	2.134210543
MGG_04779	18.6962	2.50787	0.00105	0.00284363	7.455011623
MGG_04804	205.555	83.5308	5.00E-05	0.000165988	2.46082882
MGG_04847	11.9069	3.0328	5.00E-05	0.000165988	3.926041941
MGG_04894	120.716	57.592	5.00E-05	0.000165988	2.096055008
MGG_04915	4.67384	2.2662	0.01745	0.0353934	2.06241285
MGG_04965	24.6334	11.5371	5.00E-05	0.000165988	2.135146614
MGG_04985	19.3486	8.4971	5.00E-05	0.000165988	2.277082769
MGG_04991	12.0316	3.45172	5.00E-05	0.000165988	3.4856825
MGG_05012	6.60955	2.75125	5.00E-05	0.000165988	2.402380736
MGG_05032	6.31583	2.805	5.00E-05	0.000165988	2.251632799
MGG_05049	10.30795	5.05788	5.00E-05	0.000165988	2.037998134
MGG_05052	22.6733	10.7771	5.00E-05	0.000165988	2.103840551
MGG_05059	781.586	107.202	5.00E-05	0.000165988	7.290778157
MGG_05061	41.1814	14.1299	5.00E-05	0.000165988	2.914486302
MGG_05069	15.6753	2.95909	5.00E-05	0.000165988	5.297338033
MGG_05078	16.7252	2.97696	5.00E-05	0.000165988	5.618214554
MGG_05090	9.42115	4.40257	5.00E-05	0.000165988	2.139920546
MGG_05091	5.45053	1.750458	5.00E-05	0.000165988	3.113773652
MGG_05106	7.66138	1.906738	5.00E-05	0.000165988	4.018055968
MGG_05109	3.96951	1.374015	0.0092	0.0201581	2.888985928
MGG_05120	78.4419	12.2696	5.00E-05	0.000165988	6.393191302
MGG_05123	79.469	7.74777	5.00E-05	0.000165988	10.25701589
MGG_05125	4.18372	1.70604	5.00E-05	0.000165988	2.452298891
MGG_05128	94.5094	32.5669	5.00E-05	0.000165988	2.902007867
MGG_05140	75.7314	26.7832	5.00E-05	0.000165988	2.827571015
MGG_05143	102.92	17.8608	5.00E-05	0.000165988	5.762339873
MGG_05153	13.334	6.04142	5.00E-05	0.000165988	2.207097007
MGG_05164	21.3327	7.29315	5.00E-05	0.000165988	2.925032393
MGG_05185	5.27257	2.48754	5.00E-05	0.000165988	2.119592047
MGG_05212	12.8341	6.27906	5.00E-05	0.000165988	2.043952439
MGG_05222	11.215	4.67403	5.00E-05	0.000165988	2.399428331
MGG_05246	12.3129	4.41499	5.00E-05	0.000165988	2.788885139
MGG_05250	15.3027	6.25773	5.00E-05	0.000165988	2.44540752
MGG_05254	16.8584	5.61509	5.00E-05	0.000165988	3.002338342
MGG_05259	27.9419	13.1253	5.00E-05	0.000165988	2.128858007
MGG_05272	16.7773	7.50354	5.00E-05	0.000165988	2.23591798
MGG_05277	16.825	6.35968	5.00E-05	0.000165988	2.645573362
MGG_05315	9.92569	4.79916	0.00035	0.00103356	2.068214021
MGG_05316	3.17294	1.328543	5.00E-05	0.000165988	2.388285513
MGG_05339	33.6808	14.2653	5.00E-05	0.000165988	2.361029912
MGG_05367	60.7792	18.557	5.00E-05	0.000165988	3.275270787
MGG_05411	7.98369	1.262651	5.00E-05	0.000165988	6.322958601
MGG_05456	107.036	33.4488	5.00E-05	0.000165988	3.199995217
MGG_05462	70.0611	17.9657	5.00E-05	0.000165988	3.899714456
MGG_05463	44.3038	19.3099	5.00E-05	0.000165988	2.294356781
MGG_05499	38.6945	2.3002	5.00E-05	0.000165988	16.82223285
MGG_05507	12.444	3.66319	5.00E-05	0.000165988	3.397039193
MGG_05515	27.8822	1.121287	0.0024	0.00602427	24.86624745
MGG_05600	57.4914	20.3557	5.00E-05	0.000165988	2.824339129
MGG_05615	12.258	4.83947	5.00E-05	0.000165988	2.532921994
MGG_05632	11.5508	1.951607	5.00E-05	0.000165988	5.918609638
MGG_05636	9.12329	4.52103	5.00E-05	0.000165988	2.017967145
MGG_05644	78.2038	14.3017	5.00E-05	0.000165988	5.468147143
MGG_05656	14.7293	5.22783	5.00E-05	0.000165988	2.817478763
MGG_05659	3.12148	1.371847	5.00E-05	0.000165988	2.275384937
MGG_05674	53.6979	21.4086	5.00E-05	0.000165988	2.508239679
MGG_05685	69.07	23.4769	5.00E-05	0.000165988	2.9420409
MGG_05717	14.5776	7.11233	0.0047	0.0110295	2.049623682
MGG_05747	31.9935	1.685613	5.00E-05	0.000165988	18.98033534
MGG_05750	5.46633	2.61259	0.0139	0.0290219	2.09230304
MGG_05759	5.0863	1.560557	0.0078	0.0173678	3.259284986
MGG_05791	9.72251	4.6306	4.00E-04	0.00116769	2.099622079
MGG_05824	308.462	99.3799	5.00E-05	0.000165988	3.10386708
MGG_05856	4.75247	1.893708	5.00E-05	0.000165988	2.509610774
MGG_05860	14.1595	3.01259	5.00E-05	0.000165988	4.700108544
MGG_05861	20.4771	7.2211	5.00E-05	0.000165988	2.835731398
MGG_05871	18.7994	1.195499	0.00515	0.0119772	15.72514908
MGG_05881	10.87414	1.765073	0.0014	0.00368727	6.160731029
MGG_05925	18.9532	8.54577	5.00E-05	0.000165988	2.217845788
MGG_05937	31.349	7.49543	5.00E-05	0.000165988	4.182415152
MGG_05943	2.43947	1	5.00E-05	0.000165988	2.43947
MGG_05969	12.2152	5.99582	5.00E-05	0.000165988	2.037285976
MGG_05976	92.4518	22.7533	5.00E-05	0.000165988	4.063225994
MGG_05984	98.5089	46.3377	5.00E-05	0.000165988	2.125891013
MGG_05988	20.7926	6.4678	5.00E-05	0.000165988	3.214787099
MGG_05994	5.22983	1.78434	5.00E-05	0.000165988	2.930960467
MGG_06021	17.353	6.21756	5.00E-05	0.000165988	2.790966231
MGG_06094	15.0994	7.47896	5.00E-05	0.000165988	2.018917069
MGG_06107	169.895	83.7767	5.00E-05	0.000165988	2.027950492
MGG_06116	23.7797	5.82552	5.00E-05	0.000165988	4.081987531
MGG_06121	30.5709	10.48867	5.00E-05	0.000165988	2.914659342
MGG_06145	6.83878	2.95377	5.00E-05	0.000165988	2.31527167
MGG_06146	37.8802	6.80571	5.00E-05	0.000165988	5.565943891
MGG_06155	17.6217	2.68298	5.00E-05	0.000165988	6.567958017
MGG_06159	11.6328	5.45864	5.00E-05	0.000165988	2.131080269
MGG_06172	91.983	42.3516	5.00E-05	0.000165988	2.17188961
MGG_06181	5.98876	2.66837	5.00E-05	0.000165988	2.244351421
MGG_06209	62.6532	31.0717	5.00E-05	0.000165988	2.016407213
MGG_06216	31.8681	11.1872	5.00E-05	0.000165988	2.848621639
MGG_06234	167.978	24.8116	5.00E-05	0.000165988	6.770139773
MGG_06238	53.4181	10.96113	5.00E-05	0.000165988	4.873411774
MGG_06257	35.1972	8.40588	5.00E-05	0.000165988	4.187211809
MGG_06260	4.53762	1.43659	0.0013	0.0034532	3.158604752
MGG_06275	11.4389	4.0487	5.00E-05	0.000165988	2.825326648
MGG_06285	92.0485	33.4044	5.00E-05	0.000165988	2.755580103
MGG_06298	122.247	6.43362	5.00E-05	0.000165988	19.00127766
MGG_06325	24.9616	11.6451	5.00E-05	0.000165988	2.143528179
MGG_06326	34.305	4.55266	5.00E-05	0.000165988	7.535155272
MGG_06353	64.5849	14.8506	5.00E-05	0.000165988	4.348975799
MGG_06359	68.3653	22.5506	5.00E-05	0.000165988	3.031639956
MGG_06364	30.1717	2.74306	5.00E-05	0.000165988	10.99928547
MGG_06370	25.9079	10.81618	5.00E-05	0.000165988	2.395291129
MGG_06449	23.8547	4.96953	5.00E-05	0.000165988	4.800192372
MGG_06473	55.7132	6.24911	5.00E-05	0.000165988	8.91538155
MGG_06482	54.7233	26.1997	5.00E-05	0.000165988	2.088699489
MGG_06587	199.149	92.8563	5.00E-05	0.000165988	2.144701006
MGG_06624	85.1544	29.4598	5.00E-05	0.000165988	2.890528788
MGG_06630	3.98483	1.0148137	0.02195	0.0431712	3.926661613
MGG_06631	36.0333	7.74684	5.00E-05	0.000165988	4.651354617
MGG_06647	5.12369	1.14147	0.0049	0.011463	4.488676882
MGG_06677	16.9563	7.12762	0.02465	0.0476865	2.378956791
MGG_06735	34.0623	12.1149	5.00E-05	0.000165988	2.811603893
MGG_06755	16.3283	7.51659	5.00E-05	0.000165988	2.172301536
MGG_06761	59.4883	3.33515	5.00E-05	0.000165988	17.83676896
MGG_06784	8.8774	3.44849	5.00E-05	0.000165988	2.574286137
MGG_06827	3.35045	1.612786	0.01995	0.0397691	2.077429988
MGG_06839	5.18641	1.811067	7.00E-04	0.00195586	2.863731712
MGG_06846	30.262	14.1685	5.00E-05	0.000165988	2.13586477
MGG_06862	5.0455	1.232489	5.00E-05	0.000165988	4.093748504
MGG_06862	6.12981	1.427726	5.00E-05	0.000165988	4.293407839
MGG_06866	7.9673	1.783715	0.00535	0.0123939	4.466688905
MGG_06871	30.0147	8.55739	5.00E-05	0.000165988	3.507459634
MGG_06872	33.7089	7.16447	5.00E-05	0.000165988	4.705009582
MGG_06874	40.2119	9.44131	5.00E-05	0.000165988	4.259144123
MGG_06904	34.3634	16.0457	5.00E-05	0.000165988	2.141595568
MGG_06909	37.9824	17.9891	5.00E-05	0.000165988	2.111411911
MGG_06944	9.45674	3.96269	3.00E-04	0.000894424	2.386444562
MGG_06945	10.93209	5.26375	5.00E-05	0.000165988	2.076863453
MGG_06953	606.863	267.218	5.00E-05	0.000165988	2.271040873
MGG_06955	25.9834	6.44881	5.00E-05	0.000165988	4.029177476
MGG_06959	23.0349	11.0111	5.00E-05	0.000165988	2.091970829
MGG_06961	49.811	23.4756	5.00E-05	0.000165988	2.121820103
MGG_06969	24.4026	12.1849	5.00E-05	0.000165988	2.002691856
MGG_06996	52.748	22.8295	5.00E-05	0.000165988	2.310519284
MGG_07014	11.5631	4.243	5.00E-05	0.000165988	2.725218006
MGG_07015	16.2126	5.7708	5.00E-05	0.000165988	2.809419838
MGG_07022	4.08615	1.341429	5.00E-05	0.000165988	3.046117238
MGG_07025	36.4333	17.665	5.00E-05	0.000165988	2.062456836
MGG_07051	17.9512	7.5606	5.00E-05	0.000165988	2.374308917
MGG_07061	9.60858	4.66338	5.00E-05	0.000165988	2.060432562
MGG_07065	12.834	4.76314	5.00E-05	0.000165988	2.694441062
MGG_07075	58.1706	19.5916	5.00E-05	0.000165988	2.969160252
MGG_07079	23.312	10.66381	5.00E-05	0.000165988	2.186085461
MGG_07080	52.4773	22.7706	5.00E-05	0.000165988	2.304607696
MGG_07088	3.0958	1.487365	5.00E-05	0.000165988	2.081398984
MGG_07100	45.244	17.4939	5.00E-05	0.000165988	2.586272929
MGG_07118	10.29575	3.87254	5.00E-05	0.000165988	2.658655559
MGG_07145	30.9801	12.5662	0.0068	0.0153398	2.465351498
MGG_07146	10.80354	3.61184	5.00E-05	0.000165988	2.991145787
MGG_07157	4.65426	2.23052	0.0061	0.0139436	2.08662554
MGG_07170	5.0386	2.41952	0.00085	0.00234016	2.082479169
MGG_07215	6.42626	1.587	5.00E-05	0.000165988	4.04931317
MGG_07216	177.627	3.97522	5.00E-05	0.000165988	44.68356468
MGG_07227	62.2431	1.963082	0.0013	0.0034532	31.70682631
MGG_07228	4.32012	1.151688	0.00025	0.000752266	3.751120095
MGG_07235	89.0518	20.7367	5.00E-05	0.000165988	4.294405571
MGG_07246	131.387	4.16873	0.00015	0.000467114	31.51727265
MGG_07257	24.3762	2.32319	5.00E-05	0.000165988	10.49255549
MGG_07277	23.091	9.61461	5.00E-05	0.000165988	2.401657478
MGG_07305	72.8742	23.7348	5.00E-05	0.000165988	3.070352394
MGG_07306	197.738	37.379	5.00E-05	0.000165988	5.290082667
MGG_07334	37.4854	16.9203	5.00E-05	0.000165988	2.215409892
MGG_07338	8.91891	4.11887	9.00E-04	0.00246498	2.165377883
MGG_07339	34.5075	16.6909	5.00E-05	0.000165988	2.067443937
MGG_07362	3.96223	1	5.00E-05	0.000165988	3.96223
MGG_07369	47.7577	23.4246	5.00E-05	0.000165988	2.038784013
MGG_07382	41.2398	18.092	5.00E-05	0.000165988	2.27944948
MGG_07387	18.5973	8.97031	5.00E-05	0.000165988	2.073205943
MGG_07419	206.797	83.764	5.00E-05	0.000165988	2.468805215
MGG_07429	3.80539	1.190745	2.00E-04	0.000610957	3.195805987
MGG_07437	33.4584	15.6226	5.00E-05	0.000165988	2.14166656
MGG_07458	3.80702	1.883305	0.00015	0.000467114	2.02145696
MGG_07467	41.2278	20.4646	5.00E-05	0.000165988	2.01459105
MGG_07469	35.4515	16.4677	5.00E-05	0.000165988	2.152790007
MGG_07502	41.0051	13.6907	5.00E-05	0.000165988	2.995106167
MGG_07509	47.8974	23.3052	5.00E-05	0.000165988	2.055223727
MGG_07517	61.5973	20.0852	5.00E-05	0.000165988	3.06680043
MGG_07522	6.01427	1.101499	0.00045	0.00130299	5.460077585
MGG_07524	13.7712	1.840413	0.019	0.0381202	7.482668292
MGG_07526	21.8913	8.51316	1.00E-04	0.000319852	2.571465825
MGG_07545	103.152	50.7511	5.00E-05	0.000165988	2.03250767
MGG_07573	5.73448	2.58709	5.00E-05	0.000165988	2.21657538
MGG_07604	149.005	22.7267	5.00E-05	0.000165988	6.556385221
MGG_07606	321.218	37.5412	5.00E-05	0.000165988	8.556412688
MGG_07606	10.9111	3.89656	0.00175	0.00452477	2.800187858
MGG_07716	56.3134	27.1507	5.00E-05	0.000165988	2.074104903
MGG_07730	14.177	4.18646	5.00E-05	0.000165988	3.386393277
MGG_07734	27.7123	13.5487	5.00E-05	0.000165988	2.045384428
MGG_07761	18.7056	2.81556	5.00E-05	0.000165988	6.643651707
MGG_07779	7.05496	3.46281	5.00E-05	0.000165988	2.037351169
MGG_07787	16.5103	2.10381	5.00E-05	0.000165988	7.84780945
MGG_07800	6.50506	2.33127	5.00E-05	0.000165988	2.790350324
MGG_07802	38.3345	9.97356	5.00E-05	0.000165988	3.843612511
MGG_07803	2.63677	1	5.00E-05	0.000165988	2.63677
MGG_07877	147.96	23.8836	5.00E-05	0.000165988	6.195045973
MGG_07924	16.5349	4.64353	5.00E-05	0.000165988	3.560847028
MGG_07963	18.673	6.55438	5.00E-05	0.000165988	2.848934606
MGG_07966	2.53388	1.241087	5.00E-05	0.000165988	2.041661866
MGG_08003	36.5221	1.351818	5.00E-05	0.000165988	27.01702448
MGG_08007	48.1504	6.10182	5.00E-05	0.000165988	7.891153787
MGG_08046	25.6965	1.326471	1.00E-04	0.000319852	19.37207824
MGG_08047	10.83431	4.09596	5.00E-05	0.000165988	2.645121046
MGG_08072	138.084	31.8466	5.00E-05	0.000165988	4.33591027
MGG_08083	18.2568	9.12483	5.00E-05	0.000165988	2.00078248
MGG_08094	10.77597	3.78468	5.00E-05	0.000165988	2.847260535
MGG_08155	9.117	4.12928	5.00E-05	0.000165988	2.207890964
MGG_08185	34.2281	11.3492	5.00E-05	0.000165988	3.015904205
MGG_08200	110.265	14.2684	5.00E-05	0.000165988	7.727916234
MGG_08205	12.3045	3.32399	5.00E-05	0.000165988	3.701725938
MGG_08239	6.19616	1.815706	6.00E-04	0.00169503	3.412534849
MGG_08252	35.4053	9.32858	5.00E-05	0.000165988	3.795357922
MGG_08253	529.159	31.1386	5.00E-05	0.000165988	16.99366702
MGG_08263	4.60467	1.23055	1.00E-04	0.000319852	3.741960912
MGG_08268	34.961	12.9621	5.00E-05	0.000165988	2.697170983
MGG_08271	11.2188	5.45388	5.00E-05	0.000165988	2.057030958
MGG_08288	4.94478	2.01393	5.00E-05	0.000165988	2.455288913
MGG_08290	10.36978	3.19482	5.00E-05	0.000165988	3.245810406
MGG_08315	6.89588	2.02008	0.0188	0.0377667	3.413666785
MGG_08328	8.4003	1.82959	0.00285	0.00705091	4.591356533
MGG_08330	14.6184	5.95461	0.00025	0.000752266	2.454971862
MGG_08349	25.0075	1.871783	5.00E-05	0.000165988	13.36025597
MGG_08368	74.8129	31.4126	5.00E-05	0.000165988	2.381620751
MGG_08373	150.571	2.338	5.00E-05	0.000165988	64.40162532
MGG_08462	21.4452	2.44634	5.00E-05	0.000165988	8.766238544
MGG_08467	6.65843	1.0195758	0.02435	0.0471893	6.530588506
MGG_08488	7.79549	1.3841	0.00045	0.00130299	5.632172531
MGG_08494	39.6484	10.74972	5.00E-05	0.000165988	3.688319324
MGG_08543	272.495	22.566	5.00E-05	0.000165988	12.07546752
MGG_08552	290.138	50.7579	5.00E-05	0.000165988	5.716115127
MGG_08555	10.43036	3.45456	5.00E-05	0.000165988	3.019302024
MGG_08566	23.6732	9.01117	5.00E-05	0.000165988	2.627095039
MGG_08582	32.8414	15.0121	5.00E-05	0.000165988	2.187661953
MGG_08587	9.3942	4.48608	5.00E-05	0.000165988	2.09407768
MGG_08589	402.081	1.662392	0.00015	0.000467114	241.8689455
MGG_08594	8.0932	3.42925	5.00E-05	0.000165988	2.360049574
MGG_08600	105.077	45.5173	5.00E-05	0.000165988	2.308506875
MGG_08613	170.147	47.6311	5.00E-05	0.000165988	3.572182881
MGG_08614	7.13688	2.92908	5.00E-05	0.000165988	2.436560285
MGG_08618	9.00396	4.33997	0.0053	0.012298	2.074659502
MGG_08625	18.9041	8.6804	5.00E-05	0.000165988	2.177791346
MGG_08627	10.35078	4.65643	5.00E-05	0.000165988	2.222900376
MGG_08639	109.71	42.8589	5.00E-05	0.000165988	2.559795048
MGG_08642	14.0186	6.99526	5.00E-05	0.000165988	2.004014147
MGG_08654	18.4539	8.04025	5.00E-05	0.000165988	2.295189826
MGG_08660	68.0734	8.01967	5.00E-05	0.000165988	8.488304382
MGG_08731	13.477	1.453959	0.00035	0.00103356	9.269174715
MGG_08746	23.2667	11.0152	5.00E-05	0.000165988	2.11223582
MGG_08759	98.8307	16.7126	0.00025	0.000752266	5.913544272
MGG_08772	3.91634	1.899257	0.02565	0.0493336	2.062037944
MGG_08774	80.4629	2.3962	5.00E-05	0.000165988	33.57937568
MGG_08776	7.26405	2.65704	5.00E-05	0.000165988	2.733888086
MGG_08782	12.6639	4.64277	5.00E-05	0.000165988	2.727660427
MGG_08824	123.593	52.7365	5.00E-05	0.000165988	2.343595043
MGG_08825	10.481	3.02434	1.00E-04	0.000319852	3.465549508
MGG_08839	11.3757	4.63956	5.00E-05	0.000165988	2.45189199
MGG_08841	17.5797	8.24466	5.00E-05	0.000165988	2.132252876
MGG_08844	99.7627	48.5208	5.00E-05	0.000165988	2.056081103
MGG_08856	48.145	18.0888	5.00E-05	0.000165988	2.661591703
MGG_08858	83.1224	35.7569	5.00E-05	0.000165988	2.324653424
MGG_08868	21.7284	9.86615	5.00E-05	0.000165988	2.202318027
MGG_08918	8.88275	2.27026	5.00E-05	0.000165988	3.912657581
MGG_08926	3.22067	1.606597	0.0128	0.0269459	2.004653314
MGG_08957	6.8407	1.990703	0.00995	0.0215664	3.436323751
MGG_09189	11.0603	1.288743	0.0123	0.0260392	8.582238662
MGG_09247	4.42039	1.721283	0.0022	0.00557024	2.568078579
MGG_09268	38.4621	6.40929	5.00E-05	0.000165988	6.00099231
MGG_09272	19.1503	4.87867	5.00E-05	0.000165988	3.925311612
MGG_09297	8.84196	2.77764	2.00E-04	0.000610957	3.18326349
MGG_09357	5.24746	2.32617	5.00E-05	0.000165988	2.255836848
MGG_09369	23.6728	11.709	5.00E-05	0.000165988	2.021761039
MGG_09373	13.5783	6.66796	5.00E-05	0.000165988	2.036349948
MGG_09383	42.1716	19.7196	5.00E-05	0.000165988	2.138562648
MGG_09400	46.5617	20.4817	5.00E-05	0.000165988	2.273331804
MGG_09474	39.5754	6.06165	5.00E-05	0.000165988	6.528816411
MGG_09515	63.9391	31.7841	5.00E-05	0.000165988	2.011669357
MGG_09555	19.0391	7.75495	5.00E-05	0.000165988	2.455089975
MGG_09569	15.2241	1	5.00E-05	0.000165988	15.2241
MGG_09575	4.42039	1.602656	0.00355	0.00857902	2.758165196
MGG_09612	131.054	56.7119	5.00E-05	0.000165988	2.310873027
MGG_09632	6.2667	1.88029	5.00E-05	0.000165988	3.332836956
MGG_09701	40.0361	13.5114	5.00E-05	0.000165988	2.963134834
MGG_09709	17.5792	7.7438	5.00E-05	0.000165988	2.270099951
MGG_09752	20.7899	8.94653	5.00E-05	0.000165988	2.323794812
MGG_09773	3.15245	1.552784	1.00E-04	0.000319852	2.030192222
MGG_09785	18.7193	1.824096	0.00135	0.00357073	10.26223401
MGG_09806	129.045	50.1228	5.00E-05	0.000165988	2.574576839
MGG_09834	82.9339	16.7061	5.00E-05	0.000165988	4.964288493
MGG_09842	2143.53	54.0234	5.00E-05	0.000165988	39.67780628
MGG_09849	7.86157	1.193541	0.00085	0.00234016	6.586761578
MGG_09895	19.3956	9.26482	5.00E-05	0.000165988	2.093467547
MGG_09918	20.1995	6.54405	5.00E-05	0.000165988	3.086697076
MGG_09920	5.32772	2.44063	5.00E-05	0.000165988	2.182928178
MGG_09945	58.7683	2.3439	5.00E-05	0.000165988	25.07287
MGG_09963	65.5838	23.4329	5.00E-05	0.000165988	2.798791443
MGG_09986	53.6782	17.5097	5.00E-05	0.000165988	3.065626481
MGG_09998	63.0841	9.6078	5.00E-05	0.000165988	6.565925602
MGG_10001	410.487	150.853	5.00E-05	0.000165988	2.721105977
MGG_10017	5.01887	1.566179	5.00E-05	0.000165988	3.204531538
MGG_10051	7.43641	1.930292	1.00E-04	0.000319852	3.852479314
MGG_10104	57.3346	25.8609	5.00E-05	0.000165988	2.217038077
MGG_10105	6.9777	1.190898	7.00E-04	0.00195586	5.859191971
MGG_10157	19.4234	6.91255	5.00E-05	0.000165988	2.809874793
MGG_10162	56.5513	22.4196	5.00E-05	0.000165988	2.522404503
MGG_10300	13.207	1.634798	5.00E-05	0.000165988	8.07867394
MGG_10310	11.0259	4.86941	5.00E-05	0.000165988	2.264319497
MGG_10315	1205.02	58.2685	5.00E-05	0.000165988	20.68047058
MGG_10327	283.708	88.4302	5.00E-05	0.000165988	3.208270478
MGG_10328	17.9243	4.87314	5.00E-05	0.000165988	3.678182855
MGG_10379	8.84052	4.32494	5.00E-05	0.000165988	2.044079224
MGG_10402	82.495	21.8297	5.00E-05	0.000165988	3.779025823
MGG_10474	74.4666	18.5221	5.00E-05	0.000165988	4.020418851
MGG_10487	74.8832	6.05895	5.00E-05	0.000165988	12.35910513
MGG_10497	10.39886	4.02187	0.0018	0.00464144	2.58557835
MGG_10515	9.61398	3.58496	5.00E-05	0.000165988	2.681753771
MGG_10523	21.0893	8.32978	5.00E-05	0.000165988	2.531795558
MGG_10529	21.482	10.64161	5.00E-05	0.000165988	2.018679504
MGG_10586	146.217	70.7195	5.00E-05	0.000165988	2.067562695
MGG_10598	11.9233	3.00037	5.00E-05	0.000165988	3.973943214
MGG_10619	2.10606	1	5.00E-05	0.000165988	2.10606
MGG_10650	29.457	9.89803	3.00E-04	0.000894424	2.976046749
MGG_10661	48.2328	3.25658	5.00E-05	0.000165988	14.81087521
MGG_10736	130.323	47.943	5.00E-05	0.000165988	2.71829047
MGG_10821	13.3503	3.59635	0.02085	0.041338	3.712180405
MGG_10832	212.256	83.227	5.00E-05	0.000165988	2.550326216
MGG_10843	47.4237	16.9186	5.00E-05	0.000165988	2.80305108
MGG_10846	14.1582	2.78694	5.00E-05	0.000165988	5.080195483
MGG_10877	2.306	1	5.00E-05	0.000165988	2.306
MGG_10910	119.989	2.55893	5.00E-05	0.000165988	46.89030181
MGG_10911	13.6407	1	5.00E-05	0.000165988	13.6407
MGG_10924	20.2058	8.96807	5.00E-05	0.000165988	2.253082324
MGG_11021	220.935	87.9449	5.00E-05	0.000165988	2.512197979
MGG_11047	8.57798	1.882269	5.00E-05	0.000165988	4.5572551
MGG_11075	51.9507	11.1527	5.00E-05	0.000165988	4.658127628
MGG_11084	2.69243	1.165329	0.01085	0.0232978	2.310446234
MGG_11116	7.32746	3.61414	5.00E-05	0.000165988	2.027442213
MGG_11188	38.8709	17.8083	5.00E-05	0.000165988	2.182740632
MGG_11192	4.36301	1.868376	0.0083	0.0183523	2.33518842
MGG_11216	18.5469	7.78569	5.00E-05	0.000165988	2.382178073
MGG_11274	21.7819	7.5327	5.00E-05	0.000165988	2.891645758
MGG_11284	30.4913	1	5.00E-05	0.000165988	30.4913
MGG_11387	10.3338	4.57368	5.00E-05	0.000165988	2.259405993
MGG_11408	42.0091	18.6273	5.00E-05	0.000165988	2.255243648
MGG_11410	60.01	27.5845	5.00E-05	0.000165988	2.175497109
MGG_11473	7.26711	3.5592	5.00E-05	0.000165988	2.041781861
MGG_11487	47.9139	5.92441	5.00E-05	0.000165988	8.087539519
MGG_11530	15.5942	3.00838	5.00E-05	0.000165988	5.18358718
MGG_11535	7.48739	2.78031	5.00E-05	0.000165988	2.693005456
MGG_11537	4.48206	1	5.00E-05	0.000165988	4.48206
MGG_11546	47.8453	13.753	5.00E-05	0.000165988	3.478899149
MGG_11548	10.07887	1.419322	5.00E-05	0.000165988	7.101186341
MGG_11575	31.2136	1.440362	0.01195	0.0253773	21.67066335
MGG_11608	745.58	146.881	5.00E-05	0.000165988	5.076081998
MGG_11638	4.1519	1.375626	5.00E-05	0.000165988	3.018189537
MGG_11649	38.4544	15.245	5.00E-05	0.000165988	2.522427025
MGG_11652	8.88043	3.62622	0.0034	0.00825285	2.448949595
MGG_11716	3.62969	1.66484	0.0119	0.0252975	2.180203503
MGG_11754	54.9292	8.26287	5.00E-05	0.000165988	6.647714414
MGG_11757	16.75	7.04017	5.00E-05	0.000165988	2.379203911
MGG_11774	3.85544	1.158063	0.0037	0.00889933	3.329214386
MGG_11813	8.68503	2.66376	0.0242	0.0469241	3.26044013
MGG_11817	5.88508	1.514095	0.00995	0.0215664	3.88686311
MGG_11859	4.06177	1.644065	0.00305	0.00749118	2.470565337
MGG_11885	8.09837	1.75718	0.0026	0.00647731	4.608731035
MGG_11904	10.05075	4.20826	5.00E-05	0.000165988	2.388338648
MGG_11913	24.927	10.22575	5.00E-05	0.000165988	2.437669609
MGG_11919	23.9385	11.4473	5.00E-05	0.000165988	2.091191809
MGG_12009	68.0163	24.6813	5.00E-05	0.000165988	2.755782718
MGG_12015	37.0384	1	5.00E-05	0.000165988	37.0384
MGG_12091	31.8597	3.34802	5.00E-05	0.000165988	9.515982581
MGG_12138	30.1784	12.5017	5.00E-05	0.000165988	2.413943704
MGG_12165	2.63708	1.0714522	0.02	0.039852	2.461220389
MGG_12178	15.4205	1.867381	0.00055	0.00156462	8.257822051
MGG_12315	17.7841	2.46465	5.00E-05	0.000165988	7.215669568
MGG_12327	21.0052	10.46444	5.00E-05	0.000165988	2.007293271
MGG_12337	6.66715	1.15687	0.0126	0.0265758	5.76309352
MGG_12405	61.9798	22.3761	5.00E-05	0.000165988	2.769910753
MGG_12469	58.0397	2.62293	5.00E-05	0.000165988	22.12781126
MGG_12484	9.6933	1.0105679	0.02435	0.0471893	9.591933407
MGG_12492	30.1844	6.40041	5.00E-05	0.000165988	4.716010381
MGG_12551	64.3347	11.8919	5.00E-05	0.000165988	5.40995972
MGG_12580	57.3361	18.7321	5.00E-05	0.000165988	3.060847422
MGG_12590	14.1377	7.01082	5.00E-05	0.000165988	2.016554412
MGG_12616	20.7024	10.01642	5.00E-05	0.000165988	2.066846238
MGG_12628	76.2038	30.5176	5.00E-05	0.000165988	2.497044329
MGG_12672	44.2982	19.3087	5.00E-05	0.000165988	2.294209346
MGG_12676	8.62495	1.698884	5.00E-05	0.000165988	5.076832791
MGG_12724	19.801	8.34041	5.00E-05	0.000165988	2.374103911
MGG_12763	43.4965	2.41646	5.00E-05	0.000165988	18.00009104
MGG_12779	8.05409	2.67581	5.00E-05	0.000165988	3.009963338
MGG_12858	196.906	35.4057	5.00E-05	0.000165988	5.561420901
MGG_12865	2.84224	1.196898	5.00E-05	0.000165988	2.37467186
MGG_12891	8.24496	1.624398	2.00E-04	0.000610957	5.075701891
MGG_12899	6.72562	3.21853	5.00E-05	0.000165988	2.089655837
MGG_12983	12.9816	1.510468	5.00E-05	0.000165988	8.594422391
MGG_13017	43.6915	14.1344	5.00E-05	0.000165988	3.091146423
MGG_13033	56.433	27.8958	5.00E-05	0.000165988	2.022992709
MGG_13116	4.11145	1.451806	0.01125	0.0240518	2.831955509
MGG_13129	15.3477	6.76325	5.00E-05	0.000165988	2.269278823
MGG_13165	13.2688	4.64904	5.00E-05	0.000165988	2.854094609
MGG_13177	70.5128	13.5124	5.00E-05	0.000165988	5.218377194
MGG_13224	25.5755	11.07	5.00E-05	0.000165988	2.31034327
MGG_13240	118.002	9.33881	5.00E-05	0.000165988	12.63565701
MGG_13253	65.1878	29.5371	5.00E-05	0.000165988	2.206980374
MGG_13276	219.102	10.68343	5.00E-05	0.000165988	20.50858198
MGG_13279	31.6042	12.7412	5.00E-05	0.000165988	2.480472797
MGG_13347	63.6284	21.4874	5.00E-05	0.000165988	2.961195864
MGG_13375	6.03803	2.28546	0.0113	0.0241442	2.64193204
MGG_13429	12.4491	5.95863	5.00E-05	0.000165988	2.089255416
MGG_13464	76.2207	2.42598	5.00E-05	0.000165988	31.41851953
MGG_13493	30.5997	14.3491	5.00E-05	0.000165988	2.132517022
MGG_13511	51.1889	25.0929	5.00E-05	0.000165988	2.039975451
MGG_13527	10.56858	4.06248	5.00E-05	0.000165988	2.601509423
MGG_13610	8.02219	3.11226	5.00E-05	0.000165988	2.577609197
MGG_13617	7.1093	1.478916	5.00E-05	0.000165988	4.807101958
MGG_13624	19.2343	9.02685	5.00E-05	0.000165988	2.130787595
MGG_13656	7.99051	1.9654	5.00E-05	0.000165988	4.065589702
MGG_13669	92.8121	9.24472	5.00E-05	0.000165988	10.03947118
MGG_13742	3.37482	1	5.00E-05	0.000165988	3.37482
MGG_13764	3.26747	1.173401	0.0023	0.00579772	2.784614978
MGG_13908	6.41734	1.940152	1.00E-04	0.000319852	3.307648061
MGG_13931	7.90676	3.77496	5.00E-05	0.000165988	2.094528154
MGG_13994	14.8014	6.42283	5.00E-05	0.000165988	2.304498173
MGG_14008	35.0506	16.4472	5.00E-05	0.000165988	2.131098302
MGG_14010	242.429	58.6979	5.00E-05	0.000165988	4.130113684
MGG_14087	6.21948	2.68798	5.00E-05	0.000165988	2.313811859
MGG_14146	3.21896	1	5.00E-05	0.000165988	3.21896
MGG_14154	144.709	4.57097	0.00405	0.00963402	31.65826947
MGG_14206	3.6108	1.200943	0.02375	0.0461644	3.006637284
MGG_14264	16.9948	8.38196	2.00E-04	0.000610957	2.02754487
MGG_14269	225.79	80.4274	5.00E-05	0.000165988	2.807376591
MGG_14324	42.3613	19.486	5.00E-05	0.000165988	2.173935133
MGG_14326	8.52691	2.67784	0.00015	0.000467114	3.184249246
MGG_14340	20.8285	2.59854	5.00E-05	0.000165988	8.015462529
MGG_14463	209.114	75.7132	5.00E-05	0.000165988	2.761922624
MGG_14540	23.6334	4.16653	5.00E-05	0.000165988	5.672202048
MGG_14574	48.6967	19.3731	5.00E-05	0.000165988	2.513624562
MGG_14575	24.3743	9.85928	5.00E-05	0.000165988	2.472219067
MGG_14584	25.2765	10.61659	5.00E-05	0.000165988	2.380849218
MGG_14590	102.256	1.892078	0.0011	0.00296946	54.04428359
MGG_14592	41.4304	4.03934	0.0109	0.0233841	10.25672511
MGG_14602	177.679	14.7848	5.00E-05	0.000165988	12.01768032
MGG_14603	27.1957	4.76874	5.00E-05	0.000165988	5.702911041
MGG_14635	7.87517	3.87331	0.00355	0.00857902	2.033188668
MGG_14652	12.2938	1.73438	3.00E-04	0.000894424	7.088296682
MGG_14688	30.8531	14.8762	5.00E-05	0.000165988	2.07399067
MGG_14754	14.8022	7.4002	5.00E-05	0.000165988	2.000243237
MGG_14763	33.017	15.9047	5.00E-05	0.000165988	2.075927242
MGG_14835	36.8407	16.0098	5.00E-05	0.000165988	2.301134305
MGG_14852	14.8765	6.33039	5.00E-05	0.000165988	2.35001319
MGG_14872	197.326	9.75502	5.00E-05	0.000165988	20.2281492
MGG_14883	66.2503	26.3717	5.00E-05	0.000165988	2.512174035
MGG_14953	5.39386	1.528125	5.00E-05	0.000165988	3.529724335
MGG_14966	1139	132.876	5.00E-05	0.000165988	8.571901623
MGG_14994	3.76025	1.526054	5.00E-04	0.00143381	2.464034693
MGG_15023	14.7966	2.57837	5.00E-05	0.000165988	5.738741918
MGG_15026	34.2477	8.3031	5.00E-05	0.000165988	4.124688369
MGG_15048	93.183	17.5219	5.00E-05	0.000165988	5.31808765
MGG_15064	154.146	48.6625	5.00E-05	0.000165988	3.167654765
MGG_15073	29.8955	13.2801	9.00E-04	0.00246498	2.251150217
MGG_15146	89.1272	33.0245	5.00E-05	0.000165988	2.698820573
MGG_15249	5.23837	1.567216	0.02135	0.0422004	3.342468428
MGG_15259	14.3962	6.30183	0.00745	0.0166612	2.284447533
MGG_15298	11.4305	5.06931	5.00E-05	0.000165988	2.254843361
MGG_15307	2.23818	1	5.00E-05	0.000165988	2.23818
MGG_15340	8.10363	1.87415	0.00285	0.00705091	4.323896166
MGG_15408	4.06838	1.0964025	5.00E-05	0.000165988	3.710662827
MGG_15416	20.9317	6.53541	3.00E-04	0.000894424	3.202813595
MGG_15496	25.232	9.09846	5.00E-05	0.000165988	2.773216566
MGG_15566	14.6901	6.59449	5.00E-05	0.000165988	2.227632463
MGG_15576	54.5422	16.3257	5.00E-05	0.000165988	3.340879717
MGG_15700	862.003	247.431	5.00E-05	0.000165988	3.483811648
MGG_15760	8.62349	2.71094	0.00805	0.0178687	3.18099626
MGG_15773	13.2151	4.4809	5.00E-05	0.000165988	2.949206633
MGG_15789	5.10564	2.54983	5.00E-05	0.000165988	2.002345254
MGG_15811	10.79293	4.06498	0.00095	0.00259149	2.655100394
MGG_15865	29.3659	8.03037	2.00E-04	0.000610957	3.656855164
MGG_15867	14.626	5.84997	4.00E-04	0.00116769	2.500183762
MGG_15885	45.9246	15.6865	0.0057	0.0131344	2.927651165
MGG_15901	180.837	32.303	5.00E-05	0.000165988	5.598148779
MGG_15902	17.3676	3.63534	5.00E-05	0.000165988	4.777434848
MGG_15950	15.2285	4.99631	5.00E-05	0.000165988	3.047949387
MGG_15975	11.5643	5.14867	5.00E-05	0.000165988	2.2460752
MGG_15976	7.06451	3.10069	5.00E-05	0.000165988	2.278367073
MGG_16019	3.09705	1.535081	0.0143	0.0297353	2.017515688
MGG_16034	19.0313	3.95275	5.00E-05	0.000165988	4.814698628
MGG_16060	2.41451	1	5.00E-05	0.000165988	2.41451
MGG_16091	6.14285	1	0.00055	0.00156462	6.14285
MGG_16116	9.21847	4.06958	5.00E-05	0.000165988	2.265214101
MGG_16126	119.976	57.7469	5.00E-05	0.000165988	2.077618019
MGG_16339	18.8651	1.899683	1.00E-04	0.000319852	9.930656852
MGG_16382	5.43362	2.22729	5.00E-05	0.000165988	2.439565571
MGG_16390	22.2032	10.56937	0.00035	0.00103356	2.100711774
MGG_16392	142.874	57.5776	5.00E-05	0.000165988	2.481416384
MGG_16418	71.3879	17.5726	5.00E-05	0.000165988	4.062455186
MGG_16432	6.82904	2.47458	5.00E-05	0.000165988	2.75967639
MGG_16718	10.68349	4.10914	5.00E-05	0.000165988	2.599933319
MGG_16724	9.09757	3.47537	5.00E-05	0.000165988	2.617727033
MGG_16743	8.26927	3.83725	5.00E-05	0.000165988	2.154999023
MGG_16825	16.9852	8.00363	5.00E-05	0.000165988	2.122187058
MGG_16829	2.63754	1	5.00E-05	0.000165988	2.63754
MGG_16854	68.5507	32.6588	5.00E-05	0.000165988	2.098996289
MGG_16886	31.0463	6.11047	0.00015	0.000467114	5.080836662
MGG_16951	8.63751	4.09398	5.00E-04	0.00143381	2.109807571
MGG_17003	22.6398	7.40548	5.00E-05	0.000165988	3.057168475
MGG_17113	21.6854	6.33062	5.00E-05	0.000165988	3.425478073
MGG_17195	16.8916	6.76642	5.00E-05	0.000165988	2.496386568
MGG_17258	14.2399	3.29151	5.00E-05	0.000165988	4.326251477
MGG_17291	52.718	13.1375	5.00E-05	0.000165988	4.012787821
MGG_17339	4.76552	2.35907	6.00E-04	0.00169503	2.020084186
MGG_17350	20.2605	7.81469	5.00E-05	0.000165988	2.592617238
MGG_17452	15.0177	3.96765	5.00E-05	0.000165988	3.785036483
MGG_17528	6.94742	3.35858	0.002	0.00510551	2.068558736
MGG_17535	8.85415	3.90733	5.00E-05	0.000165988	2.266035886
MGG_17540	10.01418	3.82495	0.0232	0.0452432	2.618120498
MGG_17566	2.12569	1	0.0033	0.00803608	2.12569
MGG_17632	21.2368	5.50193	1.00E-04	0.000319852	3.859881896
MGG_17690	17.3105	8.33904	5.00E-05	0.000165988	2.075838466
MGG_17713	7.48969	2.77955	0.0129	0.0271124	2.694569265
MGG_17729	21.2458	3.91527	0.02055	0.0407999	5.426394604
MGG_17732	27.8331	12.1853	5.00E-05	0.000165988	2.284153858
MGG_17750	19.5036	9.43082	5.00E-05	0.000165988	2.068070433
MGG_17751	24.8045	4.60401	0.0118	0.0251148	5.387586039
MGG_17844	18.1671	3.86297	5.00E-05	0.000165988	4.70288405
MGG_17932	168.981	79.9066	5.00E-05	0.000165988	2.114731449
MGG_17937	3.98709	1.795714	0.0213	0.0421191	2.220336869
MGG_18016	74.0471	28.1287	5.00E-05	0.000165988	2.632439466
