# Supplementary material for: A MYST family histone acetyltransferase, MoSAS3, is required for development and pathogenicity in the rice blast fungus
Source: Mol Plant Pathol. 2019 Jul 30;20(11):1491–505. doi: 10.1111/mpp.12856 (PMC6804344; doi:10.1111/mpp.12856)
Supplement: Supplementary file 11 — Table S2 List of down‐regulated genes in ΔMosas3. [file MPP-20-1491-s011.csv]

Table S2. List of down-regulated genes in _Mosas3
Gene	_Mosas3	WT	p_value	q_value	fold-change
MGG_00039	5.63954	23.8322	5.00E-05	0.000165988	0.236635309
MGG_00040	17.1338	44.0783	5.00E-05	0.000165988	0.388712813
MGG_00052	65.2562	255.724	5.00E-05	0.000165988	0.25518215
MGG_00063	21.7546	47.9172	1.00E-04	0.000319852	0.45400399
MGG_00068	27.4791	75.1772	5.00E-05	0.000165988	0.365524388
MGG_00080	3.58002	19.1243	0.0215	0.0424381	0.18719744
MGG_00081	76.7697	413.146	5.00E-05	0.000165988	0.185817362
MGG_00127	2.22728	4.61543	5.00E-05	0.000165988	0.482572588
MGG_00141	24.0047	70.8962	5.00E-05	0.000165988	0.338589374
MGG_00179	102.734	353.058	5.00E-05	0.000165988	0.290983351
MGG_00198	443.62	2270.22	5.00E-05	0.000165988	0.195408375
MGG_00202	11.3068	23.2889	5.00E-05	0.000165988	0.485501677
MGG_00220	14.781	136.691	5.00E-05	0.000165988	0.108134405
MGG_00223	411.774	1217.29	5.00E-05	0.000165988	0.338271078
MGG_00245	3.80119	16.3131	5.00E-05	0.000165988	0.233014571
MGG_00258	1.452639	3.88321	5.00E-05	0.000165988	0.374082009
MGG_00270	17.2506	60.5999	5.00E-05	0.000165988	0.284663836
MGG_00272	19.0753	85.3798	5.00E-05	0.000165988	0.223417014
MGG_00275	2.10881	9.48749	5.00E-05	0.000165988	0.222272698
MGG_00282	1.176874	7.7195	5.00E-05	0.000165988	0.152454693
MGG_00283	342.507	2134.5	5.00E-05	0.000165988	0.160462403
MGG_00289	21.7154	89.8433	5.00E-05	0.000165988	0.241703054
MGG_00290	3.33775	72.6027	5.00E-05	0.000165988	0.045972808
MGG_00291	1.583591	17.2453	5.00E-05	0.000165988	0.091827396
MGG_00292	1.132528	2.97869	0.00785	0.017471	0.380210092
MGG_00294	1.303533	7.96543	0.00575	0.0132368	0.163648792
MGG_00298	8.14952	34.955	5.00E-05	0.000165988	0.233143184
MGG_00299	1.685525	11.0561	5.00E-05	0.000165988	0.15245204
MGG_00309	11.5994	70.2246	5.00E-05	0.000165988	0.165175736
MGG_00312	12.3821	64.8981	5.00E-05	0.000165988	0.190792951
MGG_00333	5.36607	14.0081	5.00E-05	0.000165988	0.383069081
MGG_00343	3.92732	14.8059	0.0078	0.0173678	0.265253716
MGG_00346	16.4467	46.2159	5.00E-05	0.000165988	0.355866704
MGG_00357	5.20443	10.60111	5.00E-05	0.000165988	0.490932553
MGG_00378	4.07894	9.30992	5.00E-05	0.000165988	0.438128362
MGG_00383	762.673	1537.08	5.00E-05	0.000165988	0.496183022
MGG_00392	1.793727	34.584	4.00E-04	0.00116769	0.051865805
MGG_00399	10.15496	50.6257	5.00E-05	0.000165988	0.200589029
MGG_00400	6.1169	46.4133	5.00E-05	0.000165988	0.131791965
MGG_00413	123.412	289.843	5.00E-05	0.000165988	0.425789134
MGG_00436	10.39686	22.2686	5.00E-05	0.000165988	0.466884312
MGG_00459	16.5587	73.6732	5.00E-05	0.000165988	0.2247588
MGG_00464	7.86148	29.6367	5.00E-05	0.000165988	0.265261652
MGG_00490	19.8345	79.9708	5.00E-05	0.000165988	0.248021778
MGG_00495	12.422	57.0933	5.00E-05	0.000165988	0.217573691
MGG_00537	25.8091	63.8544	5.00E-05	0.000165988	0.404186712
MGG_00543	10.54471	30.2056	5.00E-05	0.000165988	0.349097849
MGG_00548	413.84	1163.29	5.00E-05	0.000165988	0.355749641
MGG_00548	429.187	1031.58	5.00E-05	0.000165988	0.416048198
MGG_00552	3.14834	36.0597	0.00585	0.0134388	0.087309101
MGG_00588	31.3523	73.7352	5.00E-05	0.000165988	0.425201261
MGG_00614	2.01885	5.88996	0.00885	0.0194539	0.342761241
MGG_00617	15.5456	38.6575	5.00E-05	0.000165988	0.402136713
MGG_00633	23.3542	88.8426	5.00E-05	0.000165988	0.26287164
MGG_00634	9.8699	30.5262	5.00E-05	0.000165988	0.323325537
MGG_00648	23.7396	53.9867	5.00E-05	0.000165988	0.439730526
MGG_00671	2.09206	4.3272	5.00E-05	0.000165988	0.483467369
MGG_00678	19.118	313.105	5.00E-05	0.000165988	0.061059389
MGG_00695	4.10885	8.32637	5.00E-05	0.000165988	0.493474347
MGG_00703	9.51486	42.4814	5.00E-05	0.000165988	0.223977082
MGG_00733	8.56736	20.4006	5.00E-05	0.000165988	0.419956276
MGG_00737	1572.84	3184.6	5.00E-05	0.000165988	0.493889342
MGG_00738	24.6007	58.1723	5.00E-05	0.000165988	0.422893714
MGG_00750	140.105	400.988	5.00E-05	0.000165988	0.349399483
DRE2	29.1891	92.4486	5.00E-05	0.000165988	0.315733283
MGG_00779	1.491861	15.5562	5.00E-05	0.000165988	0.095901377
MGG_00795	2.46346	8.27814	5.00E-05	0.000165988	0.297586173
MGG_00797	3.25046	28.9795	5.00E-05	0.000165988	0.112164116
MGG_00820	2.14154	8.76217	5.00E-05	0.000165988	0.244407493
MGG_00861	1.353374	3.8378	5.00E-05	0.000165988	0.352643181
MGG_00913	16.6646	40.3335	5.00E-05	0.000165988	0.413170194
MGG_00930	3.88668	11.8317	5.00E-05	0.000165988	0.328497173
MGG_00940	1.55131	65.3324	0.00325	0.00793056	0.02374488
MGG_00956	28.9172	57.9581	5.00E-05	0.000165988	0.49893285
MGG_00964	9.35153	21.1129	5.00E-05	0.000165988	0.442929678
MGG_00980	19.8062	45.4403	5.00E-05	0.000165988	0.435873003
MGG_00992	47.4801	300.457	5.00E-05	0.000165988	0.158026273
MGG_01004	57.7477	169.395	5.00E-05	0.000165988	0.340905576
MGG_01009	61.7133	203.565	5.00E-05	0.000165988	0.303162626
MGG_01041	17.0826	131.944	5.00E-05	0.000165988	0.129468562
MGG_01042	8.13905	16.3026	5.00E-05	0.000165988	0.499248586
MGG_01043	17.2371	50.5028	5.00E-05	0.000165988	0.341309789
MGG_01061	719.214	1494.47	5.00E-05	0.000165988	0.481250209
MGG_01085	251.573	1100.88	5.00E-05	0.000165988	0.228519911
MGG_01086	129.038	374.912	5.00E-05	0.000165988	0.344182101
MGG_01114	492.517	1192.77	5.00E-05	0.000165988	0.412918668
MGG_01127	68.0573	364.922	5.00E-05	0.000165988	0.186498211
MGG_01133	9.2428	20.048	5.00E-05	0.000165988	0.46103352
MGG_01134	164.199	363.785	5.00E-05	0.000165988	0.451362755
MGG_01156	4.25759	12.201	1.00E-04	0.000319852	0.348954184
MGG_01178	7.13961	15.9075	5.00E-05	0.000165988	0.448820368
MGG_01186	6.86355	231.028	5.00E-05	0.000165988	0.029708737
MGG_01207	1.77499	4.83713	0.0104	0.0224463	0.366951064
MGG_01209	16.7367	39.0732	5.00E-05	0.000165988	0.428342189
MGG_01210	353.678	1422.41	5.00E-05	0.000165988	0.248647015
MGG_01230	220.259	448.364	5.00E-05	0.000165988	0.491250413
MGG_01289	2.41104	17.6452	5.00E-05	0.000165988	0.136639993
MGG_01300	66.1275	231.775	5.00E-05	0.000165988	0.285309028
MGG_01323	38.6664	135.728	5.00E-05	0.000165988	0.284881528
MGG_01336	47.5606	229.387	5.00E-05	0.000165988	0.207337818
MGG_01337	3.61606	7.29953	5.00E-05	0.000165988	0.495382579
MGG_01347	20.8669	57.9105	5.00E-05	0.000165988	0.360330165
MGG_01349	6.22634	14.5738	5.00E-05	0.000165988	0.427228314
MGG_01364	25.6575	139.46	5.00E-05	0.000165988	0.183977485
MGG_01369	1.637007	8.88848	5.00E-05	0.000165988	0.184171759
MGG_01370	1.225492	4.97163	5.00E-05	0.000165988	0.246497024
MGG_01373	10.63532	44.8353	5.00E-05	0.000165988	0.237208628
MGG_01385	77.8789	221.549	5.00E-05	0.000165988	0.35151998
MGG_01390	2.02112	5.60303	5.00E-05	0.000165988	0.360719111
MGG_01391	2.29565	8.02684	5.00E-05	0.000165988	0.285996731
MGG_01396	1.584901	3.79977	5.00E-05	0.000165988	0.417104456
MGG_01404	24.6753	174.823	5.00E-05	0.000165988	0.141144472
MGG_01452	71.6824	217.01	1.00E-04	0.000319852	0.330318419
MGG_01466	61.8783	188.216	5.00E-05	0.000165988	0.328762167
MGG_01469	18.6128	55.9403	5.00E-05	0.000165988	0.332726138
MGG_01503	1.688975	5.38284	0.0034	0.00825285	0.31377024
MGG_01506	11.2795	54.7094	5.00E-05	0.000165988	0.206171152
MGG_01517	15.4214	35.3883	5.00E-05	0.000165988	0.435776796
MGG_01535	443.267	1237.09	5.00E-05	0.000165988	0.35831427
MGG_01553	53.2235	124.476	5.00E-05	0.000165988	0.427580417
MGG_01578	28.8271	58.7554	5.00E-05	0.000165988	0.490628946
MGG_01585	88.3857	330.019	5.00E-05	0.000165988	0.267820035
MGG_01586	39.5506	93.2828	5.00E-05	0.000165988	0.423985987
MGG_01606	65.0181	142.996	5.00E-05	0.000165988	0.454684746
MGG_01609	654.146	2303.4	5.00E-05	0.000165988	0.283991491
MGG_01625	11.356	25.1336	5.00E-05	0.000165988	0.451825445
MGG_01684	1.915341	4.32964	0.0018	0.00464144	0.442378812
MGG_01692	7.81591	34.6808	5.00E-05	0.000165988	0.225367062
MGG_01693	51.5637	116.694	5.00E-05	0.000165988	0.441871047
MGG_01754	5.86807	25.806	5.00E-05	0.000165988	0.227391692
MGG_01772	37.2717	81.1955	5.00E-05	0.000165988	0.459036523
MGG_01844	12.315	31.0078	5.00E-05	0.000165988	0.397158134
MGG_01872	5.60486	94.452	5.00E-05	0.000165988	0.059340829
MGG_01874	7.39604	34.006	5.00E-05	0.000165988	0.217492207
MGG_01896	1.479956	19.3241	5.00E-05	0.000165988	0.076586025
MGG_01905	1.515151	16.379	5.00E-05	0.000165988	0.092505709
MGG_01906	3.75589	69.9335	5.00E-05	0.000165988	0.053706593
MGG_01909	63.2233	154.024	5.00E-05	0.000165988	0.410476939
MGG_01920	1.284528	5.25732	2.00E-04	0.000610957	0.244331332
MGG_01940	1.58742	8.94325	5.00E-05	0.000165988	0.177499231
MGG_01941	9.34407	128.62	5.00E-05	0.000165988	0.072648655
MGG_01944	1.118548	88.9286	0.00205	0.00522008	0.012578046
MGG_01945	1	34.3006	5.00E-05	0.000165988	0.029154009
MGG_02056	3.89455	9.15158	5.00E-05	0.000165988	0.425560395
MGG_02059	1.283962	2.70836	5.00E-05	0.000165988	0.474073609
MGG_02065	1.303657	4.01614	5.00E-05	0.000165988	0.324604471
MGG_02065	1.189615	3.47776	0.00685	0.0154355	0.34206357
MGG_02084	36.6734	88.9802	5.00E-05	0.000165988	0.412152366
MGG_02088	6.07736	17.3644	5.00E-05	0.000165988	0.349989634
MGG_02095	9.11658	105.082	5.00E-05	0.000165988	0.086756818
MGG_02099	1.510696	7.22299	0.02035	0.0404366	0.209151058
MGG_02127	11.6088	29.139	5.00E-05	0.000165988	0.398393905
MGG_02156	20.4302	66.5009	5.00E-05	0.000165988	0.307216895
MGG_02180	1.220314	45.6774	0.00015	0.000467114	0.026715925
MGG_02187	1.15966	4.44092	5.00E-05	0.000165988	0.261130577
MGG_02191	1.535483	5.25751	5.00E-05	0.000165988	0.292055174
MGG_02199	1.535936	103.934	5.00E-05	0.000165988	0.014777994
MGG_02203	3.01677	95.6966	5.00E-05	0.000165988	0.031524317
MGG_02247	1.611098	11.7755	5.00E-05	0.000165988	0.1368178
MGG_02254	23.3004	71.1057	5.00E-05	0.000165988	0.32768681
MGG_02275	1.206475	12.7858	0.0028	0.00694406	0.094360541
MGG_02329	1.686843	10.71345	5.00E-05	0.000165988	0.157450961
MGG_02337	2.21395	18.762	5.00E-05	0.000165988	0.118001812
MGG_02368	45.9506	167.235	5.00E-05	0.000165988	0.274766646
MGG_02372	4.45156	13.7944	5.00E-05	0.000165988	0.322707765
MGG_02436	16.9238	69.7425	5.00E-05	0.000165988	0.242661218
CYN1	80.017	172.294	5.00E-05	0.000165988	0.46442128
MGG_02477	7.71242	17.9755	5.00E-05	0.000165988	0.429051765
MGG_02520	25.2195	52.54	5.00E-05	0.000165988	0.48000571
MGG_02529	1.0982915	4.42783	0.00365	0.00879388	0.248042834
MGG_02531	1.140596	7.38218	5.00E-05	0.000165988	0.154506663
MGG_02544	1.541398	3.32186	5.00E-05	0.000165988	0.464016545
MGG_02566	24.7744	60.5109	5.00E-05	0.000165988	0.409420452
MGG_02570	35.4979	104.916	5.00E-05	0.000165988	0.338345915
MGG_02615	3.6585	9.13437	0.00015	0.000467114	0.400520233
MGG_02632	9.92657	26.5819	5.00E-05	0.000165988	0.373433427
MGG_02638	37.6858	110.574	5.00E-05	0.000165988	0.340819723
MGG_02649	1.0399366	3.9271	0.00015	0.000467114	0.264810318
MGG_02665	1.747134	6.26961	0.0046	0.0108215	0.278667094
MGG_02666	1.985547	4.00427	0.002	0.00510551	0.495857422
MGG_02704	22.2316	46.6425	5.00E-05	0.000165988	0.476638259
MGG_02705	2.90486	7.75723	5.00E-05	0.000165988	0.3744713
MGG_02767	26.3731	81.025	5.00E-05	0.000165988	0.325493366
MGG_02774	53.9961	429.209	5.00E-05	0.000165988	0.125803746
MGG_02787	8.45131	22.4626	5.00E-05	0.000165988	0.376239171
MGG_02837	2.11694	5.80196	0.00435	0.0102911	0.364866356
MGG_02851	211.794	537.684	5.00E-05	0.000165988	0.393900507
MGG_02914	26.6216	56.3923	5.00E-05	0.000165988	0.472078635
MGG_02916	16.3324	35.5305	5.00E-05	0.000165988	0.459672676
MGG_02917	20.6744	75.0876	5.00E-05	0.000165988	0.275337073
MGG_02921	78.757	234.5	5.00E-05	0.000165988	0.335850746
MGG_02922	2.49965	8.23015	0.00015	0.000467114	0.303718644
MGG_02933	7.31978	52.95	5.00E-05	0.000165988	0.138239471
MGG_02975	3.91106	74.1333	5.00E-05	0.000165988	0.052757128
MGG_02976	1.318083	3.62493	5.00E-05	0.000165988	0.363616125
MGG_02987	26.556	60.3393	5.00E-05	0.000165988	0.440111171
MGG_02988	1.150151	3.78556	0.00335	0.00814672	0.303825854
MGG_03036	10.98494	72.4856	5.00E-05	0.000165988	0.151546514
MGG_03055	2.2378	6.32227	5.00E-05	0.000165988	0.353955146
MGG_03065	220.68	544.722	5.00E-05	0.000165988	0.405124082
MGG_03089	155.871	857.379	5.00E-05	0.000165988	0.181799414
MGG_03097	4.48997	10.35065	5.00E-05	0.000165988	0.433786284
MGG_03102	11.9752	50.7452	5.00E-05	0.000165988	0.235986852
MGG_03115	22.1991	50.0386	5.00E-05	0.000165988	0.44363951
MGG_03126	3.76365	15.5171	5.00E-05	0.000165988	0.242548543
MGG_03143	4.48147	11.8166	5.00E-05	0.000165988	0.379252069
MGG_03144	10.95955	25.3904	5.00E-05	0.000165988	0.431641487
MGG_03205	50.286	160.955	5.00E-05	0.000165988	0.312422727
MGG_03252	39.7237	85.4685	5.00E-05	0.000165988	0.464775912
MGG_03263	10.78903	34.0308	5.00E-05	0.000165988	0.317037213
MGG_03280	49.4405	118.885	5.00E-05	0.000165988	0.415868276
MGG_03288	157.438	468.345	5.00E-05	0.000165988	0.336158174
MGG_03293	5.55843	36.2808	5.00E-05	0.000165988	0.153205828
MGG_03299	3.90787	29.6786	5.00E-05	0.000165988	0.13167299
MGG_03307	131.566	413.004	5.00E-05	0.000165988	0.318558658
MGG_03328	21.9786	128.28	5.00E-05	0.000165988	0.171333022
MGG_03329	240.731	5587.26	5.00E-05	0.000165988	0.043085699
MGG_03330	13.7524	31.8041	5.00E-05	0.000165988	0.432409658
MGG_03343	31.0509	87.7021	5.00E-05	0.000165988	0.354049675
MGG_03353	2.04928	18.8415	5.00E-05	0.000165988	0.108764164
MGG_03367	2.04063	4.5395	5.00E-05	0.000165988	0.449527481
MGG_03374	1.757395	5.98079	5.00E-05	0.000165988	0.293839944
MGG_03375	71.9708	230.592	5.00E-05	0.000165988	0.31211317
MGG_03393	1.757059	7.43462	4.00E-04	0.00116769	0.236334742
MGG_03401	11.1008	37.7011	5.00E-05	0.000165988	0.294442337
MGG_03404	132.666	378.934	5.00E-05	0.000165988	0.350103184
MGG_03439	13.6202	137.739	5.00E-05	0.000165988	0.098884121
MGG_03446	25.3241	87.7503	5.00E-05	0.000165988	0.288592746
MGG_03462	30.4765	71.1724	5.00E-05	0.000165988	0.428206721
MGG_03465	12.3573	25.9556	5.00E-05	0.000165988	0.476093791
MGG_03469	2.06916	53.6468	5.00E-05	0.000165988	0.038570055
MGG_03470	2.77144	19.8118	5.00E-05	0.000165988	0.139888349
MGG_03477	43.0738	128.698	5.00E-05	0.000165988	0.334688962
MGG_03478	66.1825	140.971	5.00E-05	0.000165988	0.469475992
MGG_03481	8.78498	52.551	5.00E-05	0.000165988	0.167170558
MGG_03494	149.033	491.523	5.00E-05	0.000165988	0.303206564
MGG_03502	2.49051	5.97536	5.00E-05	0.000165988	0.416796645
MGG_03504	67.1989	148.873	5.00E-05	0.000165988	0.451384066
MGG_03526	12.1326	34.874	5.00E-05	0.000165988	0.347898148
MGG_03529	4.08338	15.3608	5.00E-05	0.000165988	0.265831207
MGG_03532	1.750364	7.74968	0.0036	0.00868808	0.225862745
MGG_03545	7.19741	16.9894	5.00E-05	0.000165988	0.423641212
MGG_03593	368.041	1509.67	5.00E-05	0.000165988	0.24378904
MGG_03601	40.7279	124.112	5.00E-05	0.000165988	0.328154409
MGG_03608	19.698	62.7115	5.00E-05	0.000165988	0.314105068
MGG_03671	9.60098	31.1663	5.00E-05	0.000165988	0.308056458
MGG_03683	21.7946	63.1079	5.00E-05	0.000165988	0.345354544
MGG_03691	245.363	625.716	5.00E-05	0.000165988	0.392131574
MGG_03711	36.9062	107.76	5.00E-05	0.000165988	0.342485152
MGG_03731	17.8037	57.2127	5.00E-05	0.000165988	0.311184405
MGG_03763	1.0991471	3.14048	5.00E-05	0.000165988	0.349993345
MGG_03826	3.22008	13.136	5.00E-05	0.000165988	0.245133983
MGG_03827	1.532492	4.02435	0.00675	0.0152318	0.38080485
MGG_03836	1.228528	2.86398	0.01545	0.0318298	0.428958303
MGG_03840	34.1917	82.4483	1.00E-04	0.000319852	0.41470473
MGG_03844	1.312835	3.11194	0.00055	0.00156462	0.42187028
MGG_03870	11.6042	29.455	5.00E-05	0.000165988	0.393963673
MGG_03871	11.841	29.5754	5.00E-05	0.000165988	0.400366521
MGG_03939	8.50633	20.9416	5.00E-05	0.000165988	0.406192937
MGG_03940	53.9427	118.813	5.00E-05	0.000165988	0.45401345
MGG_03963	2.89141	7.56631	0.0023	0.00579772	0.382142682
MGG_04015	6.49199	32.1512	5.00E-05	0.000165988	0.201920613
MGG_04017	4.41671	11.9098	5.00E-05	0.000165988	0.370846698
MGG_04024	4.61228	19.0993	5.00E-05	0.000165988	0.241489479
MGG_04034	1084.73	8277.51	5.00E-05	0.000165988	0.131045447
MGG_04078	17.1706	37.9377	5.00E-05	0.000165988	0.45259992
MGG_04084	10.70418	22.3916	0.0127	0.0267551	0.478044445
MGG_04087	10.47173	23.784	0.00195	0.00498768	0.440284645
MGG_04091	11.4557	25.3237	5.00E-05	0.000165988	0.452370704
MGG_04092	13.0615	53.2775	5.00E-05	0.000165988	0.245159777
MGG_04093	4.09569	13.8263	5.00E-05	0.000165988	0.296224586
MGG_04093	8.21096	21.9277	5.00E-05	0.000165988	0.374456053
MGG_04099	38.7828	117.873	5.00E-05	0.000165988	0.329021913
MGG_04100	1.798031	4.51073	5.00E-05	0.000165988	0.398611976
MGG_04105	630.503	1265.61	5.00E-05	0.000165988	0.498181114
MGG_04107	9.78523	24.3514	5.00E-05	0.000165988	0.401834391
MGG_04108	12.0461	26.1096	5.00E-05	0.000165988	0.4613667
MGG_04110	128.803	284.394	5.00E-05	0.000165988	0.452903366
MGG_04117	68.2602	215.332	5.00E-05	0.000165988	0.316999796
MGG_04133	5.20799	29.6222	5.00E-05	0.000165988	0.175813748
MGG_04156	314.051	1011.27	5.00E-05	0.000165988	0.310551089
MGG_04159	1.207827	23.2977	0.00225	0.00568473	0.051843186
MGG_04181	86.9036	1086.82	5.00E-05	0.000165988	0.079961355
MGG_04182	12.5886	32.798	5.00E-05	0.000165988	0.383822184
MGG_04183	80.8397	163.986	5.00E-05	0.000165988	0.492967083
MGG_04211	1.525458	4.2425	6.00E-04	0.00169503	0.359565822
MGG_04212	136.014	277.625	5.00E-05	0.000165988	0.489919856
MGG_04216	3.57932	14.1937	5.00E-05	0.000165988	0.25217667
MGG_04217	2.52504	10.38982	5.00E-05	0.000165988	0.243030197
MGG_04242	184.216	897.536	5.00E-05	0.000165988	0.205246363
MGG_04244	31.2493	83.2	5.00E-05	0.000165988	0.375592548
MGG_04248	2.23491	11.4473	5.00E-05	0.000165988	0.195234684
MGG_04257	1.181046	10.55137	5.00E-05	0.000165988	0.111932953
MGG_04304	1.437896	5.37788	5.00E-05	0.000165988	0.267372273
MGG_04312	1.228804	3.57621	0.00575	0.0132368	0.343605101
MGG_04329	27.4827	687.16	5.00E-05	0.000165988	0.039994616
KATG1	82.218	165.09	5.00E-05	0.000165988	0.498019262
MGG_04339	101.527	232.217	5.00E-05	0.000165988	0.43720744
MGG_04343	10.09444	24.7895	0.00115	0.00309157	0.407206277
MGG_04358	7.85627	18.0711	5.00E-05	0.000165988	0.434742213
MGG_04364	21.7601	90.9559	5.00E-05	0.000165988	0.239237916
MGG_04367	45.0295	148.31	5.00E-05	0.000165988	0.303617423
MGG_04371	13.711	42.8889	5.00E-05	0.000165988	0.319686446
MGG_04378	2.02447	5.24855	5.00E-05	0.000165988	0.385719865
MGG_04437	21.4581	805.644	5.00E-05	0.000165988	0.026634717
MGG_04533	5.58643	13.3368	5.00E-05	0.000165988	0.418873343
MGG_04534	1.452747	5.41454	5.00E-05	0.000165988	0.268304787
CCP1	92.1485	297.642	5.00E-05	0.000165988	0.309595084
MGG_04555	27.637	64.4247	5.00E-05	0.000165988	0.428981431
MGG_04598	6.01902	32.4367	5.00E-05	0.000165988	0.185562033
MGG_04603	2.27614	5.77438	0.02225	0.0436409	0.394179115
MGG_04615	3.3424	12.1297	5.00E-05	0.000165988	0.275555043
MGG_04665	3.87147	10.81878	5.00E-05	0.000165988	0.357847188
MGG_04672	78.3945	345.022	5.00E-05	0.000165988	0.227215946
MGG_04687	348.621	898.098	5.00E-05	0.000165988	0.388177014
MGG_04688	19.7991	40.0584	5.00E-05	0.000165988	0.494255886
MGG_04689	182.577	413.593	5.00E-05	0.000165988	0.441441224
MGG_04729	13.4195	42.7539	5.00E-05	0.000165988	0.313877798
MGG_04732	1.5434	9.73024	5.00E-05	0.000165988	0.158618904
MGG_04736	152.506	702.976	5.00E-05	0.000165988	0.216943395
MGG_04752	277.053	560.647	5.00E-05	0.000165988	0.494166561
MGG_04756	1.248916	4.37277	3.00E-04	0.000894424	0.285612095
MGG_04758	9.48295	22.7018	5.00E-05	0.000165988	0.417717978
MGG_04760	29.9478	61.5903	5.00E-05	0.000165988	0.486242152
MGG_04793	127.334	257.513	5.00E-05	0.000165988	0.494476007
MGG_04816	3.88319	8.42904	5.00E-05	0.000165988	0.460691846
MGG_04824	12.2249	43.6418	5.00E-05	0.000165988	0.28011906
MGG_04826	51.2435	123.617	5.00E-05	0.000165988	0.414534409
MGG_04827	188.941	416.628	5.00E-05	0.000165988	0.453500485
MGG_04843	12.5562	41.2555	5.00E-05	0.000165988	0.304352147
MGG_04845	7.58542	36.3642	5.00E-05	0.000165988	0.208595817
MGG_04850	3.80434	32.918	5.00E-05	0.000165988	0.115570205
MGG_04859	4.0496	9.16487	0.01455	0.0302199	0.44186115
MGG_04866	1.25267	3.28215	1.00E-04	0.000319852	0.381661411
MGG_04880	1.41575	3.07458	0.00015	0.000467114	0.460469397
MGG_04891	1.65042	4.4373	5.00E-05	0.000165988	0.371942397
MGG_04893	2.41185	30.0658	0.0036	0.00868808	0.080219053
MGG_04896	4.12203	54.3726	5.00E-05	0.000165988	0.075810794
MGG_04897	12.8485	38.1922	5.00E-05	0.000165988	0.33641686
MGG_04899	3.05338	6.9787	5.00E-05	0.000165988	0.43752848
MGG_04906	1.884528	5.2784	0.0167	0.0340707	0.357026372
MGG_04927	2.24761	10.38527	0.0043	0.0101829	0.216422876
MGG_04942	18.6507	37.5091	0.0059	0.0135384	0.497231339
MGG_04968	2.28108	10.28829	5.00E-05	0.000165988	0.221716145
MGG_04999	33.7267	132.975	5.00E-05	0.000165988	0.253631886
MGG_05002	5.02822	11.7031	8.00E-04	0.00221532	0.429648555
MGG_05015	43.5461	112.106	5.00E-05	0.000165988	0.388436837
MGG_05024	13.5868	29.5371	5.00E-05	0.000165988	0.459990994
MGG_05030	103.151	227.272	5.00E-05	0.000165988	0.453865852
MGG_05051	2.8304	7.17522	5.00E-05	0.000165988	0.394468741
MGG_05066	8.95473	90.3849	5.00E-05	0.000165988	0.099073297
MGG_05067	10.73149	34.6899	5.00E-05	0.000165988	0.309354884
MGG_05074	117.012	314.458	5.00E-05	0.000165988	0.372106927
MGG_05083	8.43874	58.6884	5.00E-05	0.000165988	0.143788892
MGG_05085	11.1527	25.6331	5.00E-05	0.000165988	0.435089786
MGG_05111	6.84187	14.2008	0.00055	0.00156462	0.481794688
MGG_05129	12.4606	28.9989	5.00E-05	0.000165988	0.429692161
MGG_05132	2.98875	10.31804	0.01315	0.027581	0.289662572
MGG_05139	5.1551	40.9032	0.00395	0.00942756	0.126031704
MGG_05159	11.5173	50.202	5.00E-05	0.000165988	0.229419147
MGG_05169	42.4284	150.332	5.00E-05	0.000165988	0.282231328
MGG_05175	33.8081	124.277	5.00E-05	0.000165988	0.272038269
MDM34	71.1498	145.122	5.00E-05	0.000165988	0.490275768
MGG_05278	7.36658	15.716	5.00E-05	0.000165988	0.468731229
MGG_05281	11.4981	28.6127	5.00E-05	0.000165988	0.401853023
MGG_05317	74.0686	179.867	5.00E-05	0.000165988	0.411796494
MGG_05344	501.973	7085.83	5.00E-05	0.000165988	0.070841807
MGG_05345	73.528	229.072	5.00E-05	0.000165988	0.320982049
MGG_05383	2.0323	4.50999	0.0167	0.0340707	0.450621842
MGG_05397	1.836297	6.07584	5.00E-05	0.000165988	0.302229321
MGG_05405	1	2.07602	5.00E-05	0.000165988	0.481690928
MGG_05421	4.85279	37.1928	5.00E-05	0.000165988	0.130476598
MGG_05423	1.170942	6.12954	5.00E-05	0.000165988	0.191032606
MGG_05457	2.5614	15.0528	5.00E-05	0.000165988	0.170161033
MGG_05466	2.7989	7.66255	5.00E-05	0.000165988	0.365270047
MGG_05531	1.898178	17.0255	5.00E-05	0.000165988	0.111490294
MGG_05597	4.90776	45.1527	5.00E-05	0.000165988	0.108692503
MGG_05599	4.15095	14.5139	5.00E-05	0.000165988	0.28599825
MGG_05608	69.4491	186.095	5.00E-05	0.000165988	0.373191649
MGG_05611	6.63694	31.0167	0.02165	0.0426693	0.213979566
MGG_05638	214.557	978.638	5.00E-05	0.000165988	0.219240414
MGG_05683	45.7447	92.2615	5.00E-05	0.000165988	0.495815698
MGG_05688	1.771132	3.874	0.0157	0.0322843	0.457184306
MGG_05702	25.6477	95.1361	5.00E-05	0.000165988	0.269589567
MGG_05719	252.581	5700.97	5.00E-05	0.000165988	0.044304917
MGG_05722	1.786091	4.69766	5.00E-05	0.000165988	0.380208657
MGG_05724	5.84665	15.5245	5.00E-05	0.000165988	0.376607942
MGG_05739	1.715455	17.0233	0.00125	0.00333217	0.100771002
MGG_05751	14.1901	38.1682	5.00E-05	0.000165988	0.371778077
MGG_05785	14.2292	29.4416	5.00E-05	0.000165988	0.483302538
MGG_05797	5.65008	44.4926	5.00E-05	0.000165988	0.126989207
MGG_05798	1.0261033	4.00004	0.02605	0.0499615	0.25652326
MGG_05802	1.789346	5.74896	5.00E-05	0.000165988	0.311246904
MGG_05814	44.5461	98.832	5.00E-05	0.000165988	0.450725474
MGG_05826	121.853	273.327	5.00E-05	0.000165988	0.445813988
MGG_05828	1	2.03802	5.00E-05	0.000165988	0.490672319
MGG_05841	1.114195	5.33006	2.00E-04	0.000610957	0.209039861
MGG_05843	2.00648	5.9194	5.00E-05	0.000165988	0.338966787
MGG_05844	28.027	78.2236	5.00E-05	0.000165988	0.358293405
MGG_05880	291.275	884.032	5.00E-05	0.000165988	0.329484679
MGG_05883	6.77323	78.1957	5.00E-05	0.000165988	0.086618957
MGG_05915	21.6851	82.7586	5.00E-05	0.000165988	0.262028357
MGG_05933	7.25164	34.0303	5.00E-05	0.000165988	0.213093625
MGG_05942	5.97101	21.769	5.00E-05	0.000165988	0.274289586
MGG_05952	20.5774	78.8915	5.00E-05	0.000165988	0.260831649
MGG_05959	22.6347	50.003	5.00E-05	0.000165988	0.45266684
MGG_05980	255.967	691.001	5.00E-05	0.000165988	0.370429276
MGG_05981	20.2608	104.485	5.00E-05	0.000165988	0.193911088
MGG_05992	17.6505	65.56	5.00E-05	0.000165988	0.269226663
MGG_06011	226.01	667.324	5.00E-05	0.000165988	0.33868106
MGG_06036	4.22377	10.76266	5.00E-05	0.000165988	0.392446663
MGG_06059	6.63426	27.7206	5.00E-05	0.000165988	0.239325989
MGG_06062	4.56754	15.1281	5.00E-05	0.000165988	0.301924234
MGG_06095	96.771	508.724	5.00E-05	0.000165988	0.190222989
MGG_06131	9.81501	34.5977	5.00E-05	0.000165988	0.283689667
MGG_06131	14.6052	38.3788	5.00E-05	0.000165988	0.380553847
MGG_06133	10.46957	34.3221	0.00305	0.00749118	0.305038736
MGG_06139	94.0693	208.616	5.00E-05	0.000165988	0.450920831
MGG_06157	24.013	60.1586	5.00E-05	0.000165988	0.39916155
MGG_06169	156.885	319.142	5.00E-05	0.000165988	0.491583684
MGG_06174	11.4145	40.9973	5.00E-05	0.000165988	0.278420774
MGG_06203	209.664	516.522	5.00E-05	0.000165988	0.405914947
CBR1	645.392	1996.78	5.00E-05	0.000165988	0.323216378
MGG_06306	3.52701	12.3842	5.00E-05	0.000165988	0.28479918
MGG_06327	14.5528	112.082	5.00E-05	0.000165988	0.129840652
MGG_06373	4.05082	8.98687	5.00E-05	0.000165988	0.450748703
MGG_06392	81.4062	231.205	5.00E-05	0.000165988	0.352095327
MGG_06403	21.5704	95.0451	5.00E-05	0.000165988	0.226949101
MGG_06411	15.0685	54.4689	5.00E-05	0.000165988	0.276644103
MGG_06443	54.7171	139.344	5.00E-05	0.000165988	0.392676398
MGG_06456	10.64374	59.4051	5.00E-05	0.000165988	0.179172159
MGG_06459	203.258	3866.67	5.00E-05	0.000165988	0.052566679
MGG_06466	122.775	274.906	5.00E-05	0.000165988	0.446607204
MGG_06470	32.4735	74.7619	5.00E-05	0.000165988	0.434358945
MGG_06484	71.6433	351.965	5.00E-05	0.000165988	0.203552342
MGG_06524	12.5284	28.9854	5.00E-05	0.000165988	0.432231399
MGG_06530	266.592	571.972	5.00E-05	0.000165988	0.466092746
MGG_06534	8.74369	55.7665	5.00E-05	0.000165988	0.156791084
MGG_06539	1.364904	7.82074	5.00E-05	0.000165988	0.174523638
MGG_06542	179.177	362.138	5.00E-05	0.000165988	0.494775472
MGG_06544	3.90511	21.4952	5.00E-05	0.000165988	0.181673583
MGG_06547	8.63413	28.8575	5.00E-05	0.000165988	0.299198822
MGG_06559	298.407	761.894	5.00E-05	0.000165988	0.39166472
MGG_06564	55.5885	111.329	5.00E-05	0.000165988	0.499317339
MGG_06577	2.93738	7.58842	5.00E-05	0.000165988	0.387087167
MGG_06586	52.942	144.959	5.00E-05	0.000165988	0.365220511
MGG_06601	654.52	1699.47	0.00135	0.00357073	0.385131835
MGG_06609	36.382	84.6147	0.0072	0.0161502	0.42997257
MGG_06615	6.28713	17.0675	5.00E-05	0.000165988	0.368368537
MGG_06636	31.1362	222.578	5.00E-05	0.000165988	0.139888938
MGG_06637	31.4977	67.7926	5.00E-05	0.000165988	0.464618557
MGG_06642	45.4112	127.243	5.00E-05	0.000165988	0.356885644
MGG_06653	106.098	297.288	5.00E-05	0.000165988	0.356886252
MGG_06660	37.8197	195.77	5.00E-05	0.000165988	0.193184349
MGG_06668	103.259	218.569	5.00E-05	0.000165988	0.472432047
MGG_06676	14.8431	33.7611	5.00E-05	0.000165988	0.439650959
HPD4	46.708	99.353	5.00E-05	0.000165988	0.470121687
MGG_06703	18.7593	44.6358	4.00E-04	0.00116769	0.420274757
MGG_06704	2.34328	6.78052	0.00735	0.0164582	0.345590014
MGG_06712	202.074	685.813	5.00E-05	0.000165988	0.294648833
MGG_06722	67.6006	165.669	5.00E-05	0.000165988	0.408046164
MGG_06747	4.89071	22.9835	5.00E-05	0.000165988	0.212792221
MGG_06749	2.37694	8.61697	5.00E-05	0.000165988	0.275844061
MGG_06759	209.536	1269.01	5.00E-05	0.000165988	0.16511769
MGG_06765	55.3137	211.112	5.00E-05	0.000165988	0.26201116
MGG_06766	109.259	478.856	5.00E-05	0.000165988	0.228166714
MGG_06769	19.4657	91.6532	5.00E-05	0.000165988	0.212384292
MGG_06771	2.21175	4.97391	8.00E-04	0.00221532	0.44467029
MGG_06780	2.55322	5.3037	5.00E-05	0.000165988	0.481403548
MGG_06847	62.7347	184.756	5.00E-05	0.000165988	0.339554331
MGG_06849	1.220618	2.63463	0.00985	0.0213886	0.463297693
MGG_06880	6.67226	17.7814	5.00E-05	0.000165988	0.37523817
MGG_06887	9.36566	23.1899	5.00E-05	0.000165988	0.403868063
MGG_06896	13.3911	27.2233	5.00E-05	0.000165988	0.491898484
MGG_06907	22.8221	92.7588	5.00E-05	0.000165988	0.246037034
MGG_06934	5.05666	11.5409	5.00E-05	0.000165988	0.438151271
MGG_06958	795.246	6978.38	5.00E-05	0.000165988	0.113958541
MGG_06991	10.98283	28.8804	5.00E-05	0.000165988	0.38028663
MGG_07009	5.2729	11.3781	0.0203	0.0403653	0.463425352
MGG_07026	26.5306	53.2097	5.00E-05	0.000165988	0.498604578
MGG_07078	10.28801	40.9488	5.00E-05	0.000165988	0.251240818
MGG_07101	61.5221	184.455	5.00E-05	0.000165988	0.333534466
MGG_07123	46.4741	105.149	5.00E-05	0.000165988	0.441983281
MGG_07155	5.82439	21.4618	5.00E-05	0.000165988	0.27138404
MGG_07173	17.136	37.6604	5.00E-05	0.000165988	0.455013755
MGG_07177	399.92	1101.79	5.00E-05	0.000165988	0.36297298
MGG_07187	61.9067	163.223	5.00E-05	0.000165988	0.379276818
MGG_07195	64.2397	304.342	5.00E-05	0.000165988	0.211077341
MGG_07200	577.738	1721.09	5.00E-05	0.000165988	0.335681458
MGG_07202	220.675	472.674	5.00E-05	0.000165988	0.466865112
MGG_07233	15.4251	69.4134	5.00E-05	0.000165988	0.222220782
MGG_07244	13.2021	29.2866	5.00E-05	0.000165988	0.450789781
MGG_07261	19.7858	45.214	5.00E-05	0.000165988	0.437603397
MGG_07268	41.0185	90.284	5.00E-05	0.000165988	0.454327456
MGG_07278	26.375	61.2392	5.00E-05	0.000165988	0.430688187
MGG_07337	35.423	71.9662	5.00E-05	0.000165988	0.49221718
MGG_07354	1.0157527	2.98603	0.02215	0.0434627	0.340168284
MGG_07355	1.387046	73.3892	5.00E-05	0.000165988	0.018899865
MGG_07356	1.0653545	3.27994	0.00015	0.000467114	0.324809143
MGG_07386	11.38	34.4081	5.00E-05	0.000165988	0.330736077
MGG_07402	2.66611	9.6858	5.00E-05	0.000165988	0.275259658
MGG_07408	2.0346	7.16435	5.00E-05	0.000165988	0.283989476
MGG_07420	12.0206	46.3987	5.00E-05	0.000165988	0.259071914
MGG_07443	1.310519	2.71618	0.00635	0.0144433	0.482486065
MGG_07457	1.913868	31.554	5.00E-05	0.000165988	0.060653736
MGG_07460	47.5556	97.6179	5.00E-05	0.000165988	0.487160654
MGG_07462	13.6469	30.5502	5.00E-05	0.000165988	0.446704113
MGG_07482	35.0268	75.9336	5.00E-05	0.000165988	0.461281962
MGG_07536	14.5006	35.9221	5.00E-05	0.000165988	0.403667937
MGG_07549	1.25172	3.85427	5.00E-05	0.000165988	0.324761887
MGG_07557	2.58544	7.40645	5.00E-05	0.000165988	0.349079519
MGG_07559	1.358229	22.4536	5.00E-05	0.000165988	0.060490478
MGG_07560	1.456405	36.2641	5.00E-05	0.000165988	0.040161068
MGG_07561	1.0656188	2.42021	1.00E-04	0.000319852	0.440300139
MGG_07567	1.263525	5.89397	5.00E-05	0.000165988	0.214375879
MGG_07569	2.90113	21.4202	5.00E-05	0.000165988	0.135438978
MGG_07576	5.02901	51.2064	5.00E-05	0.000165988	0.098210575
MGG_07594	1.300261	116.802	0.00965	0.0210247	0.011132181
MGG_07595	2.23172	57.8412	5.00E-05	0.000165988	0.03858357
MGG_07598	5.97891	34.3963	5.00E-05	0.000165988	0.173824219
MGG_07625	5.32942	40.7852	5.00E-05	0.000165988	0.130670439
MGG_07627	1.678149	20.4733	0.0038	0.00910762	0.081967685
MGG_07628	94.1369	314.111	5.00E-05	0.000165988	0.299693102
MGG_07629	3.03821	19.2617	0.0189	0.0379409	0.157733222
MGG_07697	22.6001	360.218	5.00E-05	0.000165988	0.062740063
MGG_07704	108.609	338.524	5.00E-05	0.000165988	0.320831019
MGG_07710	1.85917	3.85913	5.00E-05	0.000165988	0.481758842
MGG_07766	8.31823	21.8656	5.00E-05	0.000165988	0.380425417
MGG_07791	636.005	1566.46	5.00E-05	0.000165988	0.406014198
MGG_07815	5.64841	41.8616	5.00E-05	0.000165988	0.134930581
MGG_07832	169.244	365.65	5.00E-05	0.000165988	0.462857924
MGG_07833	160.069	370.552	5.00E-05	0.000165988	0.43197446
MGG_07842	7.73811	50.9683	5.00E-05	0.000165988	0.151822015
MGG_07849	2.46275	30.7686	5.00E-05	0.000165988	0.080041016
MGG_07850	11.7716	336.5	5.00E-05	0.000165988	0.034982467
MGG_07851	2.93573	41.5662	5.00E-05	0.000165988	0.070627818
MGG_07870	1.134311	2.626	0.023	0.0449145	0.431953922
MGG_07890	5.75437	56.5532	5.00E-05	0.000165988	0.101751448
MGG_07901	5.14761	15.8854	5.00E-05	0.000165988	0.324046609
MGG_07933	20.9569	48.8292	5.00E-05	0.000165988	0.429187863
MGG_07935	18.0376	80.7986	5.00E-05	0.000165988	0.223241492
MGG_07937	38.9151	207.852	5.00E-05	0.000165988	0.187225045
MGG_07938	1	2.04287	5.00E-05	0.000165988	0.489507409
MGG_07949	7.55726	18.3167	6.00E-04	0.00169503	0.412588512
MGG_07954	1.212014	2.45772	0.0076	0.0169622	0.49314568
MGG_07957	1.0130067	10.16901	0.02215	0.0434627	0.099617042
MGG_07961	2.38839	29.4063	0.00025	0.000752266	0.081220351
MGG_07965	1.393531	2.97605	5.00E-05	0.000165988	0.468248517
MGG_07973	51.1743	171.508	5.00E-05	0.000165988	0.298378501
MGG_07975	2712.85	7820.15	5.00E-05	0.000165988	0.346905111
MGG_07980	1.0903551	12.4511	0.00015	0.000467114	0.087570986
MGG_07981	1.417806	84.7872	5.00E-05	0.000165988	0.016721934
MGG_08011	25.3983	78.6232	5.00E-05	0.000165988	0.323038238
MGG_08017	31.8942	86.6206	5.00E-05	0.000165988	0.368205715
MGG_08019	783.705	2271.3	5.00E-05	0.000165988	0.345046889
MGG_08035	39.0887	105.327	5.00E-05	0.000165988	0.371117567
MGG_08043	1.336718	4.17251	5.00E-05	0.000165988	0.320363043
MGG_08055	215.136	652.339	5.00E-05	0.000165988	0.329791719
MGG_08056	2.04802	4.34367	5.00E-05	0.000165988	0.471495302
MGG_08074	6.94385	38.1439	5.00E-05	0.000165988	0.182043525
MGG_08108	26.7586	126.259	5.00E-05	0.000165988	0.211934199
MGG_08115	10.11486	22.7616	5.00E-05	0.000165988	0.444382644
MGG_08118	33.0026	98.1091	5.00E-05	0.000165988	0.336386737
MGG_08123	9.06953	18.4151	5.00E-05	0.000165988	0.492505064
MGG_08129	19.5885	39.8315	5.00E-05	0.000165988	0.491784141
MGG_08130	5.03631	13.2294	5.00E-05	0.000165988	0.380690734
MGG_08158	109.351	348.705	5.00E-05	0.000165988	0.313591718
MGG_08174	7.41165	17.7911	5.00E-05	0.000165988	0.416593128
MGG_08180	86.3674	765.836	5.00E-05	0.000165988	0.11277532
MGG_08202	17.5486	44.1765	5.00E-05	0.000165988	0.397238351
MGG_08206	13.9751	31.7065	5.00E-05	0.000165988	0.440764512
MGG_08207	11.7776	39.2144	5.00E-05	0.000165988	0.300338651
MGG_08258	12.7475	1620.3	5.00E-05	0.000165988	0.00786737
MGG_08259	27.8346	58.9224	5.00E-05	0.000165988	0.4723942
MGG_08260	43.8713	93.1842	5.00E-05	0.000165988	0.470801917
MGG_08262	7.55885	48.4146	5.00E-05	0.000165988	0.15612749
MGG_08278	1.918245	61.2942	5.00E-05	0.000165988	0.031295702
MGG_08293	2.25415	7.07805	5.00E-05	0.000165988	0.318470483
MGG_08297	1.0949594	2.68118	0.00565	0.0130339	0.408387128
MGG_08300	131.634	426.25	5.00E-05	0.000165988	0.308818768
MGG_08305	4.87252	25.4517	5.00E-05	0.000165988	0.191441829
MGG_08317	5.62703	21.774	5.00E-05	0.000165988	0.25842886
MGG_08348	1.410573	15.1637	0.00185	0.00476005	0.093023009
MGG_08355	1	2.45443	5.00E-05	0.000165988	0.407426572
MGG_08359	150.003	1614.42	5.00E-05	0.000165988	0.092914483
MGG_08360	20.2608	134.058	5.00E-05	0.000165988	0.151134584
MGG_08363	25.0362	457.114	5.00E-05	0.000165988	0.054770145
MGG_08366	2.02382	17.0295	1.00E-04	0.000319852	0.118842009
MGG_08367	3.03146	6.76951	5.00E-05	0.000165988	0.447810846
MGG_08369	2.19223	7.90765	5.00E-05	0.000165988	0.277229012
MGG_08370	6.36727	629.683	5.00E-05	0.000165988	0.010111866
MGG_08389	1.718217	13.2977	5.00E-05	0.000165988	0.129211593
MGG_08415	1.161109	7.59788	5.00E-05	0.000165988	0.152820129
MGG_08416	1	2.17945	5.00E-05	0.000165988	0.458831357
MGG_08426	1.8657	4.64815	5.00E-05	0.000165988	0.401385497
MGG_08446	1.74026	4.42187	5.00E-05	0.000165988	0.393557477
MGG_08454	5.56786	20.6954	5.00E-05	0.000165988	0.26903853
MGG_08455	8.25368	23.4417	5.00E-05	0.000165988	0.352093918
MGG_08457	198.566	453.159	5.00E-05	0.000165988	0.438181742
MGG_08476	4.31382	16.8209	5.00E-05	0.000165988	0.256455957
MGG_08497	1.0182749	10.82515	0.02215	0.0434627	0.094065662
MGG_08501	1.376207	83.1633	5.00E-05	0.000165988	0.016548249
MGG_08527	1.386487	6.63602	5.00E-05	0.000165988	0.208933517
MGG_08535	5.1473	304.546	5.00E-05	0.000165988	0.016901552
MGG_08536	1.0441172	2.14569	0.00275	0.00682717	0.486611393
MGG_08554	8.02546	19.7897	5.00E-05	0.000165988	0.405537224
MGG_08561	70.288	154.819	5.00E-05	0.000165988	0.454001124
MGG_08593	71.3779	157.75	5.00E-05	0.000165988	0.452474802
MGG_08611	28.1451	75.7141	5.00E-05	0.000165988	0.371728648
MGG_08619	8.43188	22.6754	0.0024	0.00602427	0.371851434
MGG_08695	2.1172	22.9628	5.00E-05	0.000165988	0.092201299
MGG_08697	2.013	11.0896	5.00E-05	0.000165988	0.181521425
MGG_08722	1.562687	43.7318	5.00E-05	0.000165988	0.035733425
MGG_08725	23.0376	1421.39	5.00E-05	0.000165988	0.016207797
MGG_08732	32.8466	87.4135	5.00E-05	0.000165988	0.375761181
MGG_08745	30.6178	64.8016	5.00E-05	0.000165988	0.472485247
MGG_08750	3.41211	14.5324	5.00E-05	0.000165988	0.234793289
MGG_08758	76.364	344.498	5.00E-05	0.000165988	0.22166747
MGG_08765	5.42526	14.1835	5.00E-05	0.000165988	0.382505023
MGG_08775	1.200153	9.65641	0.0221	0.0434123	0.12428563
MGG_08778	2.30382	4.75066	5.00E-05	0.000165988	0.484947355
MGG_08811	88.824	186.43	5.00E-05	0.000165988	0.476446924
MGG_08817	9.03521	36.1497	5.00E-05	0.000165988	0.249938727
MGG_08830	107.463	266.422	5.00E-05	0.000165988	0.403356329
MGG_08831	225.233	677.288	5.00E-05	0.000165988	0.332551293
MDM12	4.85314	12.5586	5.00E-05	0.000165988	0.386439571
MGG_08874	10.77906	29.624	5.00E-05	0.000165988	0.363862409
MGG_08895	147.113	391.84	5.00E-05	0.000165988	0.375441507
MGG_08912	14.7937	31.0365	5.00E-05	0.000165988	0.476654906
MGG_08917	3.97948	18.532	5.00E-05	0.000165988	0.214735592
MGG_08922	37.3084	116.687	5.00E-05	0.000165988	0.319730561
MGG_08936	3.20405	44.937	0.00045	0.00130299	0.071300932
MGG_08949	1.445686	28.4427	5.00E-05	0.000165988	0.050828016
MGG_09007	88.112	226.655	5.00E-05	0.000165988	0.388749421
MGG_09015	8.79892	104.761	5.00E-05	0.000165988	0.083990416
MGG_09019	1.209094	3.53454	0.00095	0.00259149	0.342079592
MGG_09026	21.0592	90.2828	5.00E-05	0.000165988	0.233258162
MGG_09031	16.5643	93.1851	5.00E-05	0.000165988	0.177756959
MGG_09048	1.106749	2.21475	5.00E-05	0.000165988	0.49971735
MGG_09071	1.229044	35.025	5.00E-05	0.000165988	0.035090478
MGG_09076	37.3816	124.845	5.00E-05	0.000165988	0.299424086
MGG_09079	124.419	402.51	5.00E-05	0.000165988	0.309107848
MGG_09117	1.847173	5.99257	0.0038	0.00910762	0.308243875
MGG_09118	4.09511	25.4386	5.00E-05	0.000165988	0.160980164
MGG_09119	10.69822	77.9851	5.00E-05	0.000165988	0.137182872
MGG_09146	1.330914	22.9466	5.00E-05	0.000165988	0.058000488
MGG_09175	2.27122	15.5674	5.00E-05	0.000165988	0.145895911
MGG_09192	4.39772	14.205	5.00E-05	0.000165988	0.309589581
MGG_09192	8.54006	24.3545	5.00E-05	0.000165988	0.350656347
MGG_09211	25.4807	79.0102	5.00E-05	0.000165988	0.322498867
MGG_09212	3.41445	17.5461	0.0035	0.00847109	0.1945988
MGG_09225	1.354046	3.13768	0.0066	0.0149311	0.431543688
MGG_09226	161.784	854.832	5.00E-05	0.000165988	0.18925824
MGG_09237	92.6903	213.263	5.00E-05	0.000165988	0.434629073
MGG_09244	14.585	32.6048	5.00E-05	0.000165988	0.447326774
MGG_09292	2.38732	20.7585	5.00E-05	0.000165988	0.115004456
MGG_09298	13.4191	28.1119	5.00E-05	0.000165988	0.477345893
MGG_09321	4.24719	248.483	5.00E-05	0.000165988	0.017092477
MGG_09323	2.58262	10.36611	5.00E-05	0.000165988	0.249140709
MGG_09352	4.37324	31.4952	5.00E-05	0.000165988	0.138854175
MGG_09354	1.0490152	11.6564	0.0042	0.00996427	0.089994784
MGG_09359	5.68568	21.5339	5.00E-05	0.000165988	0.264033919
MGG_09362	1	3.0282	0.00025	0.000752266	0.330229179
MGG_09372	50.9636	225.731	5.00E-05	0.000165988	0.225771383
MGG_09374	66.1868	166.325	5.00E-05	0.000165988	0.39793657
MGG_09389	1.231503	18.9473	5.00E-05	0.000165988	0.064996226
MGG_09398	4.41965	9.09108	5.00E-05	0.000165988	0.48615236
MGG_09404	1.585867	21.2293	5.00E-05	0.000165988	0.074701804
MGG_09410	1.720015	3.7506	5.00E-05	0.000165988	0.458597291
MGG_09412	243.036	839.258	5.00E-05	0.000165988	0.289584371
MGG_09418	1.110713	29.425	3.00E-04	0.000894424	0.037747256
MGG_09427	6.87818	21.0132	5.00E-05	0.000165988	0.327326633
MGG_09433	2.623	5.74985	5.00E-05	0.000165988	0.456185814
MGG_09435	1.115502	3.04883	2.00E-04	0.000610957	0.365878714
MGG_09445	1.327554	50.0405	5.00E-05	0.000165988	0.026529591
MGG_09459	18.1579	39.0073	5.00E-05	0.000165988	0.465500047
MGG_09468	1.790777	4.00151	5.00E-05	0.000165988	0.447525309
MGG_09495	9.78452	53.0654	1.00E-04	0.000319852	0.184386059
MGG_09502	9.0814	55.6654	5.00E-05	0.000165988	0.163142634
MGG_09520	75.7323	161.538	5.00E-05	0.000165988	0.468820339
MGG_09536	26.0377	70.3263	5.00E-05	0.000165988	0.37024129
MGG_09537	4.87097	55.4398	5.00E-05	0.000165988	0.087860526
MGG_09541	3.92651	48.0713	0.01245	0.0263294	0.081680961
MGG_09546	232.083	682.772	5.00E-05	0.000165988	0.339912885
MGG_09639	18.8909	47.8919	5.00E-05	0.000165988	0.394448748
MGG_09640	150.744	541.288	5.00E-05	0.000165988	0.278491302
MGG_09649	2.25638	7.7091	5.00E-05	0.000165988	0.292690457
MGG_09664	1.0557251	5.15112	0.006	0.0137502	0.204950593
MGG_09667	9.71858	19.849	5.00E-05	0.000165988	0.489625674
MGG_09668	14.2334	33.6516	5.00E-05	0.000165988	0.422963544
MGG_09677	3.97069	46.8691	5.00E-05	0.000165988	0.084718717
MGG_09681	1.425069	15.5555	5.00E-05	0.000165988	0.091611906
MGG_09692	16.0527	32.8853	5.00E-05	0.000165988	0.488142118
MGG_09717	1.276631	4.78819	5.00E-05	0.000165988	0.26662079
MGG_09718	22.0267	63.6653	5.00E-05	0.000165988	0.345976537
MGG_09719	3.70137	16.5156	5.00E-05	0.000165988	0.224113565
MGG_09732	3.314	7.85407	5.00E-05	0.000165988	0.421946838
MGG_09736	195.564	2954.17	5.00E-05	0.000165988	0.066199305
MGG_09778	3.0243	13.1283	5.00E-05	0.000165988	0.230364937
MGG_09779	2.97592	16.1978	0.0037	0.00889933	0.183723716
MGG_09779	3.53425	20.4034	8.00E-04	0.00221532	0.173218679
MGG_09784	19	44.7109	5.00E-05	0.000165988	0.424952305
MGG_09796	1.0720755	3.17428	4.00E-04	0.00116769	0.337738164
MGG_09797	1.439625	9.00887	0.00395	0.00942756	0.159800841
MGG_09830	9.5973	41.5276	5.00E-05	0.000165988	0.231106541
MGG_09840	9.37698	19.3735	5.00E-05	0.000165988	0.484010633
MGG_09860	1.270807	3.38886	5.00E-05	0.000165988	0.374995426
MGG_09875	23.3342	47.1188	5.00E-05	0.000165988	0.495220591
MGG_09882	4.94681	15.3703	0.0028	0.00694406	0.321842124
MGG_09919	182.245	629.538	5.00E-05	0.000165988	0.28949007
MGG_09922	22.971	95.5469	5.00E-05	0.000165988	0.240415963
MGG_09928	49.2134	153.671	5.00E-05	0.000165988	0.320251707
MGG_09942	22.1849	60.3321	5.00E-05	0.000165988	0.367713042
MGG_09969	2.6274	6.4307	5.00E-05	0.000165988	0.408571384
MGG_09972	1.390924	4.63541	5.00E-05	0.000165988	0.300064935
MGG_09979	2.05482	18.9425	5.00E-05	0.000165988	0.108476706
MGG_10019	1.116914	5.53016	0.00065	0.00182365	0.201967755
MGG_10026	30.7069	78.7698	5.00E-05	0.000165988	0.389830874
MGG_10027	1.462146	29.6908	5.00E-05	0.000165988	0.04924576
MGG_10035	2.57175	118.551	5.00E-05	0.000165988	0.021693195
MGG_10076	7.39318	30.8065	5.00E-05	0.000165988	0.239987665
MGG_10131	16.3242	77.2465	5.00E-05	0.000165988	0.211326079
MGG_10181	106.721	316.32	5.00E-05	0.000165988	0.33738303
UTR4	19.1834	43.4771	5.00E-05	0.000165988	0.441229981
MGG_10289	7.38807	16.3119	0.01375	0.0287339	0.452925165
MGG_10297	1.171202	2.90084	0.02005	0.0399405	0.403745812
MGG_10305	1.222137	3.18463	5.00E-05	0.000165988	0.383761065
MGG_10306	49.8325	387.147	5.00E-05	0.000165988	0.128717257
MGG_10308	4.16328	18.1686	5.00E-05	0.000165988	0.22914699
MGG_10312	8.30421	21.2884	5.00E-05	0.000165988	0.390081453
MGG_10360	1.645278	22.9916	5.00E-05	0.000165988	0.071559961
MGG_10392	1.842381	3.9016	1.00E-04	0.000319852	0.472211657
MGG_10394	18.3669	65.213	5.00E-05	0.000165988	0.281644764
MGG_10407	1.754827	11.356	5.00E-05	0.000165988	0.154528619
MGG_10408	1.546619	16.96	5.00E-05	0.000165988	0.091192158
MGG_10413	24.4018	51.9241	5.00E-05	0.000165988	0.469951333
MGG_10414	2.55206	8.26566	0.00045	0.00130299	0.308754534
MGG_10432	1.344274	4.51585	0.00045	0.00130299	0.297679064
MGG_10440	28.5595	357.834	5.00E-05	0.000165988	0.079812148
MGG_10441	4.65257	53.1615	5.00E-05	0.000165988	0.087517658
MGG_10445	1.149939	6.7394	1.00E-04	0.000319852	0.170629285
MGG_10452	1.723524	4.61406	5.00E-05	0.000165988	0.373537405
MGG_10453	1.427718	7.97737	5.00E-05	0.000165988	0.178971014
MGG_10456	3.31034	513.762	5.00E-05	0.000165988	0.006443334
MGG_10519	1.221725	4.25884	0.00975	0.0212102	0.28686802
MGG_10533	1.548997	178.594	5.00E-05	0.000165988	0.008673287
MGG_10534	1.0143638	3.33795	0.02605	0.0499615	0.303888255
MGG_10570	33.3934	77.9191	5.00E-05	0.000165988	0.428565012
MGG_10573	1.957139	10.14308	5.00E-05	0.000165988	0.192953127
MGG_10575	699.407	1645.96	5.00E-05	0.000165988	0.424923449
MGG_10630	2.8938	23.5392	0.0025	0.00625	0.122935359
MGG_10634	5.20387	33.3732	5.00E-05	0.000165988	0.155929608
MGG_10647	2.5706	18.3674	5.00E-05	0.000165988	0.139954485
MGG_10655	56.1636	131.84	5.00E-05	0.000165988	0.42599818
MGG_10669	1.0914204	5.62924	0.00065	0.00182365	0.193884148
MGG_10677	14.8631	39.9648	0.00065	0.00182365	0.371904776
MGG_10700	18.2135	80.1767	5.00E-05	0.000165988	0.227166995
MGG_10704	46.581	179.118	5.00E-05	0.000165988	0.260057616
MGG_10710	2.71171	123.462	5.00E-05	0.000165988	0.021963924
MGG_10712	1.0121676	2.67851	0.01705	0.0346708	0.37788457
MGG_10720	20.5166	97.3542	5.00E-05	0.000165988	0.210741807
MGG_10800	4.91195	36.6593	5.00E-05	0.000165988	0.133989192
MGG_10814	1.160511	4.52624	0.00025	0.000752266	0.256396258
MGG_10817	2.49878	7.48231	5.00E-05	0.000165988	0.333958363
MGG_10853	10.03732	22.9777	5.00E-05	0.000165988	0.436828751
MGG_10860	3.06494	6.60199	5.00E-05	0.000165988	0.464244872
MGG_10865	55.5336	129.061	5.00E-05	0.000165988	0.430289553
MGG_10916	6.85156	21.3578	5.00E-05	0.000165988	0.320798959
BNA5	10.58482	88.3662	5.00E-05	0.000165988	0.119783582
BNA5	14.9206	108.602	5.00E-05	0.000165988	0.137387893
MGG_10970	9.20435	28.8097	5.00E-05	0.000165988	0.319487881
MGG_11078	2.21633	8.21446	5.00E-05	0.000165988	0.269808362
MGG_11079	3.30411	6.96602	0.004	0.00953255	0.47431819
MGG_11129	4.09298	8.39243	0.0014	0.00368727	0.487699034
MGG_11176	23.4257	69.7652	5.00E-05	0.000165988	0.335779156
MGG_11210	4.87124	13.7581	5.00E-05	0.000165988	0.354063424
MGG_11223	1.300639	8.18849	0.00055	0.00156462	0.158837466
MGG_11255	102.804	234.359	5.00E-05	0.000165988	0.438660346
MGG_11267	5.71182	13.6331	5.00E-05	0.000165988	0.418967073
MGG_11308	1.679334	8.60929	5.00E-05	0.000165988	0.195060684
MGG_11327	2.92289	12.4857	0.00285	0.00705091	0.234099009
MGG_11336	45.8539	394.537	5.00E-05	0.000165988	0.116222053
MGG_11342	4.40058	9.43606	5.00E-05	0.000165988	0.466357781
MGG_11371	3.96133	44.6764	8.00E-04	0.00221532	0.088667171
MGG_11385	12.0419	26.4976	5.00E-05	0.000165988	0.454452479
MGG_11389	11.7753	28.1567	5.00E-05	0.000165988	0.418205969
MGG_11480	35.0439	74.8782	5.00E-05	0.000165988	0.468012052
MGG_11542	1.643344	4.58152	5.00E-05	0.000165988	0.358689693
MGG_11605	6.42618	16.2343	5.00E-05	0.000165988	0.395839673
MGG_11611	8.74907	174.884	5.00E-05	0.000165988	0.050027847
MGG_11612	4.02031	15.6869	5.00E-05	0.000165988	0.256284543
MGG_11658	9.06383	20.8064	5.00E-05	0.000165988	0.435627019
MGG_11685	13.8624	48.8289	5.00E-05	0.000165988	0.283897446
MGG_11697	1.153687	8.58614	1.00E-04	0.000319852	0.134366199
MGG_11737	252.805	522.594	5.00E-05	0.000165988	0.483750292
MGG_11750	295.122	606.543	5.00E-05	0.000165988	0.486564019
MGG_11764	71.8474	157.011	5.00E-05	0.000165988	0.457594691
MGG_11764	69.1471	208.084	5.00E-05	0.000165988	0.332303781
MGG_11809	10.28795	62.2678	5.00E-05	0.000165988	0.165221029
MGG_11818	3.89165	14.5574	0.00815	0.0180626	0.267331392
MGG_11871	44.6855	435.993	5.00E-05	0.000165988	0.102491324
MGG_12095	116.45	238.921	5.00E-05	0.000165988	0.487399601
MGG_12210	1.928125	4.6981	5.00E-05	0.000165988	0.41040527
MGG_12222	1.900602	5.8069	5.00E-05	0.000165988	0.327300625
MGG_12275	19.8522	79.4989	5.00E-05	0.000165988	0.249716663
MGG_12321	8.67755	22.8	5.00E-05	0.000165988	0.380594298
MGG_12385	1.784373	11.4818	5.00E-05	0.000165988	0.155408821
MGG_12396	33.8252	70.641	5.00E-05	0.000165988	0.478832406
MGG_12420	2.80109	7.31666	0.0015	0.0039289	0.382837251
MGG_12468	117.466	342.844	5.00E-05	0.000165988	0.342622301
MGG_12521	176.308	963.019	5.00E-05	0.000165988	0.183078423
MGG_12523	42.0744	172.366	5.00E-05	0.000165988	0.244099184
MGG_12548	4.66228	32.7622	5.00E-05	0.000165988	0.142306683
MGG_12599	2.71528	8.30676	5.00E-05	0.000165988	0.326875942
MGG_12632	10.54005	160.376	5.00E-05	0.000165988	0.065720868
MGG_12650	2.06187	4.17533	0.00015	0.000467114	0.493822045
MGG_12678	2.01035	6.75543	5.00E-05	0.000165988	0.297590235
MGG_12697	40.9091	171.438	5.00E-05	0.000165988	0.238623292
MGG_12712	2.44018	8.66077	5.00E-05	0.000165988	0.28175093
MGG_12791	45.6331	101.155	5.00E-05	0.000165988	0.451120558
MGG_12798	15.5986	59.3931	0.00325	0.00793056	0.262633201
MGG_12922	6.25424	19.2768	5.00E-05	0.000165988	0.324443891
MGG_12923	15.0859	44.0612	5.00E-05	0.000165988	0.342385137
MGG_12926	36.7376	86.6247	5.00E-05	0.000165988	0.424100747
AOX1	327.844	904.39	1.00E-04	0.000319852	0.362502903
MGG_12974	1.484935	14.0594	0.00905	0.0198538	0.105618661
MGG_13014	121.386	291.671	5.00E-05	0.000165988	0.416174388
MGG_13063	1.217122	14.3447	0.01165	0.0248215	0.084848202
MGG_13079	1.991987	4.08683	5.00E-05	0.000165988	0.487416164
MGG_13106	2.34049	9.44502	5.00E-05	0.000165988	0.247801487
MGG_13107	181.171	730.131	5.00E-05	0.000165988	0.248134924
MGG_13163	2.41781	5.7041	5.00E-05	0.000165988	0.423872302
MGG_13168	15.1158	37.5812	5.00E-05	0.000165988	0.402217066
MGG_13225	3.33185	7.01357	0.0019	0.00487114	0.475057638
MGG_13230	15.8837	38.5309	5.00E-05	0.000165988	0.412232779
MGG_13246	19.3219	60.6035	5.00E-05	0.000165988	0.31882482
MGG_13269	1.498213	10.89033	5.00E-05	0.000165988	0.137572782
MGG_13290	43.7861	143.705	5.00E-05	0.000165988	0.304694339
MGG_13308	5.20508	21.5372	5.00E-05	0.000165988	0.241678584
MGG_13326	38.056	85.3408	5.00E-05	0.000165988	0.445929731
MGG_13349	9.32197	33.1624	5.00E-05	0.000165988	0.281100584
MGG_13350	3.39283	8.85087	5.00E-05	0.000165988	0.383332938
MGG_13426	2.43517	206.765	5.00E-05	0.000165988	0.011777477
MGG_13427	1.479204	55.225	5.00E-05	0.000165988	0.026785043
PEPP	37.6545	109.599	5.00E-05	0.000165988	0.343566091
MGG_13455	10.46643	40.8229	5.00E-05	0.000165988	0.256386244
MGG_13463	40.4856	278.209	5.00E-05	0.000165988	0.145522251
MGG_13471	34.1958	72.0253	5.00E-05	0.000165988	0.474774836
MGG_13562	2.07816	7.57193	0.0049	0.011463	0.274455786
MGG_13573	4.9576	17.5875	5.00E-05	0.000165988	0.281882018
MGG_13578	1.723911	30.0294	5.00E-05	0.000165988	0.057407441
MGG_13598	1	7.96396	5.00E-05	0.000165988	0.125565673
MGG_13622	6.32611	104.879	5.00E-05	0.000165988	0.060318176
MGG_13626	1.24364	3.97332	5.00E-05	0.000165988	0.312997695
MGG_13765	2.17759	17.4574	5.00E-05	0.000165988	0.124737361
MGG_13768	2.08931	4.26773	5.00E-05	0.000165988	0.489560024
MGG_13796	2.82679	17.5886	5.00E-05	0.000165988	0.160717169
MGG_13801	6.53236	64.0707	5.00E-05	0.000165988	0.101955496
MGG_13895	1.0148987	5.88084	0.02075	0.0411569	0.172577166
MGG_13928	55.9591	235.945	5.00E-05	0.000165988	0.237170103
MGG_13935	1.146346	32.4579	0.0024	0.00602427	0.035317935
MGG_13936	4.16646	128.361	5.00E-05	0.000165988	0.032458924
MGG_13944	68.4732	366.181	5.00E-05	0.000165988	0.186992771
MGG_13971	1.131325	13.99	0.02285	0.0446827	0.08086669
MGG_13993	2.13683	10.06523	0.0129	0.0271124	0.212298179
MGG_14011	12.8159	29.024	5.00E-05	0.000165988	0.441562155
MGG_14057	7.96989	101.088	5.00E-05	0.000165988	0.078841109
MGG_14061	30.2126	355.909	5.00E-05	0.000165988	0.084888553
MGG_14085	3.02586	7.05716	0.00025	0.000752266	0.428764546
MGG_14115	22.6875	46.1703	5.00E-05	0.000165988	0.49138732
MGG_14157	13.8518	100.1478	5.00E-05	0.000165988	0.138313573
MGG_14244	1.477857	7.92699	5.00E-05	0.000165988	0.186433564
MGG_14302	2.61933	94.8657	5.00E-05	0.000165988	0.027610928
MGG_14348	7.01001	127.688	5.00E-05	0.000165988	0.054899521
MGG_14352	9.24217	87.7811	5.00E-05	0.000165988	0.105286559
MGG_14513	10.42682	26.4767	5.00E-05	0.000165988	0.393811162
MGG_14609	4.3165	57.9998	5.00E-05	0.000165988	0.07442267
MGG_14664	6.23526	41.3746	5.00E-05	0.000165988	0.150702605
MGG_14690	2.08618	7.53301	5.00E-05	0.000165988	0.276938435
MGG_14711	7.01969	22.2536	5.00E-05	0.000165988	0.315440648
MGG_14849	11.5357	29.4029	5.00E-05	0.000165988	0.392332049
MGG_14859	2.21833	6.19979	5.00E-05	0.000165988	0.357807281
MGG_14882	3.75681	14.4299	0.00615	0.0140399	0.260348998
MGG_14892	42.8471	230.639	5.00E-05	0.000165988	0.185775606
MGG_14914	6.34937	15.5729	5.00E-05	0.000165988	0.407719179
MGG_14916	1.887544	3.92357	0.0018	0.00464144	0.481078202
MGG_14928	1.520626	5.0464	0.00225	0.00568473	0.301328868
MGG_14936	4.78932	12.5759	0.0025	0.00625	0.380833181
MGG_14956	4.68058	10.51085	5.00E-05	0.000165988	0.445309371
MGG_14970	30.1123	61.5619	5.00E-05	0.000165988	0.489138574
MGG_15011	207.589	457.474	0.00015	0.000467114	0.453772236
MGG_15017	4.19352	11.4568	5.00E-05	0.000165988	0.366028909
MGG_15020	2.57651	13.7353	1.00E-04	0.000319852	0.187583089
MGG_15022	57.5834	2151.22	5.00E-05	0.000165988	0.026767788
MGG_15036	31.7274	119.026	5.00E-05	0.000165988	0.266558567
MGG_15093	3.80969	14.0794	5.00E-05	0.000165988	0.270586105
MGG_15100	23.0341	504.211	5.00E-05	0.000165988	0.045683454
MGG_15133	6.14096	15.5675	5.00E-05	0.000165988	0.394473101
MGG_15167	1.585211	5.26808	0.00035	0.00103356	0.30090868
MGG_15239	1.927998	22.798	5.00E-05	0.000165988	0.084568734
MGG_15241	3.10796	19.0992	5.00E-05	0.000165988	0.162727235
MGG_15251	4.25146	12.8643	5.00E-05	0.000165988	0.330485141
MGG_15267	5.88097	35.3069	5.00E-05	0.000165988	0.166567158
MGG_15289	4.85808	9.79628	5.00E-05	0.000165988	0.495910693
MGG_15294	12.4458	61.0852	5.00E-05	0.000165988	0.203744933
MGG_15344	3.2564	16.2608	5.00E-05	0.000165988	0.20026075
MGG_15347	1.573449	19.3099	5.00E-05	0.000165988	0.081484057
MGG_15353	2.17335	157.761	5.00E-05	0.000165988	0.013776218
MGG_15354	2.19178	112.472	5.00E-05	0.000165988	0.019487339
MGG_15402	3.11799	30.6868	5.00E-05	0.000165988	0.10160688
MGG_15479	3.46982	14.9673	5.00E-05	0.000165988	0.231826716
MGG_15485	1.492522	3.98861	0.00605	0.0138492	0.374196023
MGG_15528	5.68051	14.1149	0.0014	0.00368727	0.402447768
MGG_15598	5.89895	109.985	5.00E-05	0.000165988	0.053634132
MGG_15600	3.32505	8.71701	0.01735	0.0352056	0.381443867
MGG_15606	89.3088	233.966	5.00E-05	0.000165988	0.381717002
MGG_15612	3.32604	16.468	5.00E-05	0.000165988	0.201969881
MGG_15643	2.08707	5.5131	0.0012	0.00321208	0.378565598
MGG_15667	4.42872	19.7647	0.00025	0.000752266	0.22407221
MGG_15748	3.51055	8.19475	0.007	0.0157362	0.428390128
MGG_15774	388.367	852.249	5.00E-05	0.000165988	0.455696633
MGG_15809	1.477375	4.24491	5.00E-05	0.000165988	0.34803447
MGG_15822	1.461877	3.73841	0.0042	0.00996427	0.391042449
MGG_15841	7.53469	18.6605	3.00E-04	0.000894424	0.403777498
MGG_15873	4.65589	37.0641	5.00E-05	0.000165988	0.125617241
MGG_15874	3.55201	29.1473	5.00E-05	0.000165988	0.121864118
MGG_15933	2.18748	5.13296	5.00E-05	0.000165988	0.426163461
MGG_15936	1.232896	11.9562	5.00E-05	0.000165988	0.103117713
MGG_15960	19.8671	338.976	5.00E-05	0.000165988	0.058609164
MGG_15992	14.329	70.3695	0.0093	0.0203491	0.20362515
MGG_15995	10.03286	29.1357	5.00E-05	0.000165988	0.344349372
MGG_16021	10.39565	21.5564	5.00E-05	0.000165988	0.48225353
MGG_16055	1.342627	4.79062	0.00115	0.00309157	0.280261636
MGG_16064	3.29554	7.66192	1.00E-04	0.000319852	0.430119343
MGG_16149	1503.66	3855.24	5.00E-05	0.000165988	0.390030193
MGG_16187	235.713	2107	5.00E-05	0.000165988	0.111871381
MGG_16195	53.1412	148.346	5.00E-05	0.000165988	0.358224691
MGG_16243	1.54319	4.91898	0.01535	0.0316558	0.313721544
MGG_16250	3.18357	10.01763	0.00025	0.000752266	0.317796724
MGG_16266	1.353264	3.75468	0.00065	0.00182365	0.360420595
MGG_16315	2.91048	8.89158	5.00E-05	0.000165988	0.327329901
MGG_16374	20.1886	520.185	5.00E-05	0.000165988	0.038810423
MGG_16375	34.7727	722.601	5.00E-05	0.000165988	0.048121577
MGG_16391	1.505244	5.40258	0.00025	0.000752266	0.278615772
MGG_16403	21.3663	111.851	5.00E-05	0.000165988	0.191024667
MGG_16445	120.55	243.002	5.00E-05	0.000165988	0.496086452
MGG_16647	1.138643	3.49339	0.02215	0.0434627	0.325942136
MGG_16664	1	3.43385	5.00E-05	0.000165988	0.291218312
MGG_16668	33.1651	1199.66	5.00E-05	0.000165988	0.027645416
MGG_16669	1.177761	3.46801	0.01535	0.0316558	0.339607152
MGG_16696	3.38825	179.284	5.00E-05	0.000165988	0.018898786
MGG_16714	39.8628	246.165	5.00E-05	0.000165988	0.161935287
MGG_16721	4.84593	71.0853	5.00E-05	0.000165988	0.068170634
MGG_16815	13.3572	40.3947	5.00E-05	0.000165988	0.330667142
MGG_16836	25.2538	117.799	5.00E-05	0.000165988	0.214380428
MGG_16852	1.644535	4.15482	0.02415	0.0468398	0.395813778
MGG_16869	5.55959	12.0303	5.00E-05	0.000165988	0.462132283
MGG_16880	41.9038	86.0354	5.00E-05	0.000165988	0.487053004
MGG_16921	76.7773	168.947	5.00E-05	0.000165988	0.454446069
MGG_16926	6.71866	15.8791	5.00E-05	0.000165988	0.423113401
MGG_16966	1.0851379	17.046	0.0025	0.00625	0.063659386
MGG_16970	4.51671	20.0942	9.00E-04	0.00246498	0.224776801
LYS3	113.521	284.842	5.00E-05	0.000165988	0.398540243
MGG_17103	973.868	3122.4	5.00E-05	0.000165988	0.311897259
MGG_17111	6.44876	105.447	5.00E-05	0.000165988	0.06115641
MGG_17153	489.496	2292.96	5.00E-05	0.000165988	0.213477775
MGG_17179	2.19126	6.28426	0.00245	0.00613898	0.34869022
MGG_17215	2.16329	15.0661	5.00E-05	0.000165988	0.143586595
MGG_17222	9.10982	23.2093	5.00E-05	0.000165988	0.392507314
MGG_17274	137.284	283.821	5.00E-05	0.000165988	0.483699233
MGG_17280	8.67787	19.463	5.00E-05	0.000165988	0.445864975
MGG_17318	6.88507	44.7908	5.00E-05	0.000165988	0.153716165
MGG_17356	1.347422	3.23387	4.00E-04	0.00116769	0.416659297
MGG_17365	3.05315	62.7758	5.00E-05	0.000165988	0.04863578
MGG_17425	3.92916	51.56	5.00E-05	0.000165988	0.076205586
MGG_17430	125.218	286.488	5.00E-05	0.000165988	0.437079389
MGG_17450	14.3745	112.273	5.00E-05	0.000165988	0.128031673
MGG_17453	18.1097	43.465	5.00E-05	0.000165988	0.416650178
MGG_17492	12.7057	34.9198	5.00E-05	0.000165988	0.363853745
MGG_17504	128.08	325.463	5.00E-05	0.000165988	0.393531676
MGG_17508	12.9641	35.7038	5.00E-05	0.000165988	0.363101407
MGG_17595	35.2844	444.425	5.00E-05	0.000165988	0.079393373
MGG_17617	21.1966	104.187	5.00E-05	0.000165988	0.203447647
MGG_17618	9.06824	93.8089	5.00E-05	0.000165988	0.096667161
MGG_17671	5.0568	19.9772	5.00E-05	0.000165988	0.253128567
MGG_17677	178.463	2325.78	5.00E-05	0.000165988	0.076732537
MGG_17696	17.2931	52.3028	5.00E-05	0.000165988	0.330634306
MGG_17776	6.33592	22.7424	5.00E-05	0.000165988	0.278595047
MGG_17794	2.18974	4.8672	0.00025	0.000752266	0.449897272
MGG_17821	2.63261	6.62387	5.00E-05	0.000165988	0.397442885
MGG_17823	54.6994	1561.76	5.00E-05	0.000165988	0.035024203
MGG_17825	3.37982	10.53575	5.00E-05	0.000165988	0.320795387
MGG_17864	16.8823	53.0684	5.00E-05	0.000165988	0.318123403
MGG_17881	1.270284	3.65027	0.0227	0.0444259	0.347997271
MGG_17884	2.97748	6.2593	0.0029	0.00716592	0.475688975
MGG_17936	26.3756	59.0313	5.00E-05	0.000165988	0.446807033
MGG_17982	15.211	53.3162	5.00E-05	0.000165988	0.285297902
