# Supplementary material for: A MYST family histone acetyltransferase, MoSAS3, is required for development and pathogenicity in the rice blast fungus
Source: Mol Plant Pathol. 2019 Jul 30;20(11):1491–505. doi: 10.1111/mpp.12856 (PMC6804344; doi:10.1111/mpp.12856)
Supplement: Supplementary file 12 — Table S3 RNA‐seq analysis on genes involved in glycolysis. [file MPP-20-1491-s012.csv]

Table S3. RNA-seq analysis on genes involved in glycolysis
Gene	Annotation	Differential expression	Fold-change
MGG_00623	hexokinase-1	No	-
MGG_09289	hexokinase	No	-
MGG_03041	glucokinase	No	-
MGG_12822	glucose-6-phosphate isomerase	No	-
MGG_02653	6-phosphofructokinase	No	-
MGG_08895	fructose-1,6-bisphosphatase	Yes	0.37
MGG_00223	fructose-bisphosphate aldolase 1	Yes	0.34
MGG_03096	fructose-bisphosphate aldolase	No	-
MGG_13895	fructose-bisphosphate aldolase	Yes	0.17
MGG_03094	triosephosphate isomerase	No	-
MGG_08905	triosephosphate isomerase	No	-
MGG_01084	glyceraldehyde-3-phosphate dehydrogenase	No	-
MGG_05063	phosphoglycerate kinase	No	-
MGG_00901	2,3-bisphosphoglycerate-independent phosphoglycerate mutase	No	-
MGG_10607	enolase	No	-
MGG_08063	pyruvate kinase	No	-
MGG_06371	pyruvate dehydrogenase E1 component subunit alpha	No	-
MGG_10569	pyruvate dehydrogenase E1 component subunit beta	No	-
MGG_08842	pyruvate dehydrogenase complex protein X component	No	-
MGG_09878	dihydrolipoyllysine-residue acetyltransferase component-pyruvate dehydrogenase complex	No	-
MGG_17072	dihydrolipoyl dehydrogenase	No	-
MGG_10453	L-lactate dehydrogenase	Yes	0.18
MGG_01892	pyruvate decarboxylase	No	-
MGG_06011	S-(hydroxymethyl)glutathione dehydrogenase	Yes	0.34
MGG_03880	alcohol dehydrogenase 1	No	-
MGG_00057	R-specific carbonyl reductase	No	-
MGG_17803	hypothetical protein	No	-
MGG_00220	NADP-dependent alcohol dehydrogenase 6	Yes	0.11
MGG_06489	NADP-dependent alcohol dehydrogenase 6	No	-
MGG_03900	aldehyde dehydrogenase	No	-
MGG_00719	aldehyde dehydrogenase 3H1	No	-
MGG_07890	aldehyde dehydrogenase 3I1	Yes	0.1
MGG_05008	aldehyde dehydrogenase	No	-
MGG_03201	acetyl-coenzyme A synthetase	No	-
MGG_04590	acetyl-coenzyme A synthetase	No	-
MGG_03853	aldose 1-epimerase	No	-
MGG_03245	aldose 1-epimerase	No	-
MGG_12025	aldose 1-epimerase	No	-
MGG_04495	phosphoglucomutase	No	-
MGG_08597	hypothetical protein	No	-
MGG_00450	phosphoenolpyruvate carboxykinase	No	-
