# Supplementary material for: A MYST family histone acetyltransferase, MoSAS3, is required for development and pathogenicity in the rice blast fungus
Source: Mol Plant Pathol. 2019 Jul 30;20(11):1491–505. doi: 10.1111/mpp.12856 (PMC6804344; doi:10.1111/mpp.12856)
Supplement: Supplementary file 13 — Table S4 RNA‐seq analysis on genes involved in TCA cycle. [file MPP-20-1491-s013.csv]

Table S4. RNA-seq analysis on genes involved in TCA cycle
Gene	Annotation	Differential expression	Fold-change
MGG_07202	citrate synthase	Yes	0.47
MGG_02617	2-methylcitrate synthase	No	-
MGG_06719	ATP-citrate synthase subunit 1	No	-
MGG_06720	ATP-citrate synthase subunit 2	No	-
MGG_03521	aconitate hydratase	No	-
MGG_07268	isocitrate dehydrogenase	Yes	0.45
MGG_01995	isocitrate dehydrogenase subunit 1	No	-
MGG_01712	isocitrate dehydrogenase subunit 2	No	-
MGG_12767	2-oxoglutarate dehydrogenase	No	-
MGG_03149	dihydrolipoyllysine-residue succinyltransferase	No	-
MGG_17072	dihydrolipoyl dehydrogenase	No	-
MGG_05480	succinyl-CoA ligase subunit alpha	No	-
MGG_15167	succinyl-CoA ligase subunit alpha	Yes	0.3
MGG_16230	succinyl-CoA ligase subunit beta	No	-
MGG_00168	hypothetical protein	No	-
MGG_00167	hypothetical protein	No	-
MGG_04876	succinate dehydrogenase cytochrome B subunit	No	-
MGG_00666	hypothetical protein	No	-
MGG_17962	fumarate hydratase	No	-
MGG_08835	malate dehydrogenase	No	-
MGG_09367	malate dehydrogenase	No	-
MGG_07756	pyruvate carboxylase	No	-
MGG_00450	phosphoenolpyruvate carboxykinase	No	-
MGG_06371	pyruvate dehydrogenase E1 component subunit alpha	No	-
MGG_10569	pyruvate dehydrogenase E1 component subunit beta	No	-
MGG_08842	pyruvate dehydrogenase complex protein X component	No	-
MGG_09878	dihydrolipoyllysine-residue acetyltransferase component-pyruvate dehydrogenase complex	No	-
